# Supplementary material for: Multi-angle meta-analysis of the gut microbiome in Autism Spectrum Disorder: a step toward understanding patient subgroups
Source: Sci Rep. 2022 Oct 11;12:17034. doi: 10.1038/s41598-022-21327-9 (PMC9554176; doi:10.1038/s41598-022-21327-9)
Supplement: Supplementary file 1 — Supplementary Information 1. [file 41598_2022_21327_MOESM1_ESM.xlsx]

## Sheet: Sheet1
Supplementary Tables
Multi-angle meta-analysis of the gut microbiome in Autism Spectrum Disorder: a step toward understanding patient subgroups
Authors: Kiana A. West1, Xiaochen Yin1, Erica M. Rutherford1, Brendan Wee1, Jinlyung Choi1, Brianna S. Chrisman2, Kaiti L. Dunlap3, Roberta L. Hannibal1, Wiputra Hartono1, Michelle Lin1, Edward Raack1, Kayleen Sabino1, Yonggan Wu1,4, Dennis P. Wall3,5,6, Maude M. David7,8, Karim Dabbagh1, Todd Z. DeSantis1, and Shoko Iwai1
Affiliations:
1Second Genome Inc., Brisbane, CA, United States
2Department of Bioengineering, Stanford University, Stanford, CA
3Departments of Pediatrics (Systems Medicine), Stanford University, Stanford, CA
4Labii Inc., South San Francisco, CA, United States
5Department of Biomedical Data Science, Stanford University, Stanford, CA
6Department of Psychiatry and Behavioral Sciences (by courtesy), Stanford University, Stanford, CA
7Oregon State University, Department of Microbiology, Corvallis, OR
8Oregon State University, Department of Pharmaceutical Sciences, Corvallis, OR

## Sheet: considered_datasets
Table S1: Public datasets considered for inclusion
Dataset	Publication	Title	Source of raw data	Accession	Reason for exclusion
DS1	Kang et al. 2013	Reduced incidence of Prevotella and other fermenters in intestinal microflora of autistic children.	NCBI SRA	PRJNA168470
DS2	Kang et al. 2018	Differences in fecal microbial metabolites and microbiota of children with autism spectrum disorders	Author
DS3	Kang et al. 2017	Microbiota Transfer Therapy alters gut ecosystem and improves gastrointestinal and autism symptoms: an open-label study	NCBI SRA	PRJNA529598
	Kang et al. 2019	Long-term benefit of Microbiota Transfer Therapy on autism symptoms and gut microbiota	NCBI SRA	PRJNA529598
DS4	Li et al. 2019	Correlation of Gut Microbiome Between ASD Children and Mothers and Potential Biomarkers for Risk Assessment	NODE	OEP000294
DS5	Strati et al. 2017	New evidences on the altered gut microbiota in autism spectrum disorders	NCBI SRA	PRJEB15418
DS6	Coretti et al. 2018	Gut Microbiota Features in Young Children With Autism Spectrum Disorders	NCBI SRA	PRJEB29421
DS7	Wang et al. 2019	Alterations in Gut Glutamate Metabolism Associated with Changes in Gut Microbiota Composition in Children with Autism Spectrum Disorder	NCBI SRA	PRJEB23052
DS8	Pulikkan et al. 2018	Gut microbial dysbiosis in Indian children with Autistic spectrum disorders	NCBI SRA	PRJNA355023
DS9 & DS10	Averina et al. 2020*	The bacterial neurometabolic signature of the gut microbiota of young children with autism spectrum disorders.	NCBI SRA	PRJNA516054
Not included	Son et al. 2015	Comparison of Fecal Microbiota in Children with Autism Spectrum Disorders and Neurotypical Siblings in the Simons Simplex Collection	NCBI SRA	PRJNA282013	Deposited data were not raw data
Not included	Ma et al. 2019	Altered Gut Microbiota in Chinese Children With Autism Spectrum Disorders			Raw data could not be obtained from authors
Not included	Liu et al. 2019	Altered gut microbiota and short chain fatty acids in Chinese children with autism spectrum disorder			Raw data could not be obtained from authors
Not included	Plaza-Diaz et al. 2019	Autism Spectrum Disorder (ASD) with and without Mental Regression Is Associated with Changes in the Fecal Microbiota			Raw data could not be obtained from authors
Not included	Inoue et al. 2016	A preliminary investigation on the relationship between gut microbiota and gene expressions in peripheral mononuclear cells of infants with autism spectrum disorders.			Raw data could not be obtained from authors
Not included	Zhang et al. 2018	Analysis of gut microbiota profiles and microbe-disease associations in children with autism spectrum disorders in China			Raw data could not be obtained from authors
NCBI SRA: https://www.ncbi.nlm.nih.gov/sra; NODE: https://www.biosino.org/node/ *dataset identified through SRA search, data subsequently published

## Sheet: variable_coverage
Table S2: Variables included in analysis
Variable	Datasets (n)
Autism Spectrum Disorder	13
Age - years	10
Biological sex	10
Period of life	7
Functional bowel finding	6
Allergic hypersensitivity disease	4
Biological agent	4
Bowel dysfunction	4
Constipation	4
Dietary supplement	4
Digestive system finding	4
Drugs and pharmaceuticals	4
Finding by site	4
Gastrointestinal agent	4
Gastrointestinal system disease	4
Gastrointestinal tract finding	4
Hypersensitivity reaction disease	4
Immune system disease	4
Intestinal disease	4
Microbial agent	4
Probiotic agent	4
Race	4
Racial group	4
Study timeline	4
Within study sampling date	4
Childhood Autism Rating Scale score	3
Minimum time since antibiotics	3
Autism Treatment Evaluation Checklist	2
Body mass index	2
Body weight	2
Expressive Language - EXPRESS - score - PDD BI 5	2
Food	2
GSI abdominal pain score - GS6	2
GSI consistency score - GS3	2
GSI constipation score - GS1	2
GSI diarrhea score - GS2	2
GSI flatulence score - GS5	2
GSI smell score - GS4	2
GSI total score	2
Health Physical Behavior score - ATEC 4	2
Meats and seafood	2
Pervasive Developmental Disorder Behavior Inventory	2
Ritualisms Resistance to Change - RITUAL - score - PDD BI 2	2
Sensory Cognition score - ATEC 3	2
Sensory Perceptual Approach Behaviors - SENSORY - score - PDD BI 1	2
Sociability score - ATEC 2	2
Social Approach Behaviors - SOCAPP - score - PDD BI 4	2
Social Pragmatic Problems - SOCPP - score - PDD BI 3	2
Speech Language Communication score - ATEC 1	2
Standing height	2
Total ATEC score	2
Total PDD BI score - Sensory Ritual Socpp Socapp Express	2
PDD BI Pervasive Developmental Disorder Behavior Inventory; GSI Gastrointestinal Severity Index; ATEC Autism Treatment Evaluation Checklist

## Sheet: adonis_summary
Table S3: Variables and variable combinations associated with the fecal microbiota. For each variable (Subset: None) or variable combination, the number of datasets with a significant (P<0.05) Adonis test are reported.
Test	Phylum	Class	Order	Family	Genus	Species	No agglomeration
Subset: None; Variable: Autism Spectrum Disorder - FALSE over TRUE	4 of 9	4 of 9	5 of 9	5 of 9	5 of 9	5 of 9	8 of 12
Subset: Autism Spectrum Disorder = TRUE; Variable: Age (years)	NS	NS	NS	NS	NS	NS	2 of 10
Subset: Biological sex = Male; Variable: Age (years)	NS	NS	NS	NS	NS	NS	3 of 10
Subset: None; Variable: Age (years)	NS	NS	NS	NS	NS	NS	4 of 10
Subset: Biological sex = Male; Variable: Autism Spectrum Disorder - FALSE over TRUE	NS	NS	NS	2 of 6	3 of 6	2 of 6	5 of 9
Subset: Autism Spectrum Disorder = FALSE; Variable: Age (years)	NS	NS	NS	NS	2 of 6	2 of 6	4 of 9
Subset: Period of life = Childhood; Variable: Autism Spectrum Disorder - FALSE over TRUE	NS	NS	NS	NS	2 of 6	2 of 6	2 of 7
Subset: Period of life = Childhood; Variable: Age (years)	NS	NS	NS	NS	NS	NS	3 of 7
Subset: Functional bowel finding = Tends to have normal bowel function; Variable: Age (years)	NS	NS	NS	NS	NS	2 of 3	3 of 5
Subset: Autism Spectrum Disorder = FALSE; Variable: Period of life - Adolescence over Childhood	NS	NS	NS	NS	NS	2 of 4	2 of 4
Subset: Dietary supplement = FALSE; Variable: Age (years)	NS	NS	NS	2 of 3	NS	2 of 3	2 of 4
Subset: Digestive system finding = Curated data present; Variable: Age (years)	NS	NS	NS	NS	NS	NS	2 of 4
Subset: Finding by site = Curated data present; Variable: Age (years)	NS	NS	NS	NS	NS	NS	2 of 4
Subset: Functional bowel finding = Tends to have normal bowel function; Variable: Dietary supplement - FALSE over TRUE	NS	NS	NS	NS	NS	NS	2 of 4
Subset: Gastrointestinal tract finding = Curated data present; Variable: Age (years)	NS	NS	NS	NS	NS	NS	2 of 4
Subset: Period of life = Adolescence; Variable: Autism Spectrum Disorder - FALSE over TRUE	NS	NS	NS	NS	NS	NS	2 of 4
Subset: Race = Racial group (Caucasian); Variable: Age (years)	NS	NS	NS	NS	NS	NS	2 of 4
Subset: Racial group = Caucasian; Variable: Age (years)	NS	NS	NS	NS	NS	NS	2 of 4
Subset: Biological sex = Male; Variable: Minimum time since antibiotics	NS	NS	NS	NS	NS	NS	2 of 3
Subset: Hypersensitivity reaction disease = TRUE; Variable: Functional bowel finding - Tends to have constipation over Tends to have normal bowel function	NS	NS	NS	NS	NS	NS	2 of 3
Subset: None; Variable: Minimum time since antibiotics	NS	NS	NS	NS	NS	NS	2 of 3
Subset: Period of life = Childhood; Variable: Minimum time since antibiotics	NS	NS	NS	NS	NS	NS	2 of 3
Subset: Autism Spectrum Disorder = FALSE; Variable: Gastrointestinal system disease - FALSE over TRUE	NS	NS	2 of 2	2 of 2	2 of 2	NS	NS
Subset: Autism Spectrum Disorder = TRUE; Variable: Sociability score (ATEC 2)	NS	NS	NS	NS	2 of 2	NS	NS
Subset: Autism Treatment Evaluation Checklist = Curated data present; Variable: Sociability score (ATEC 2)	NS	NS	NS	NS	2 of 2	NS	NS
Subset: Biological sex = Male; Variable: Sociability score (ATEC 2)	NS	NS	NS	NS	2 of 2	NS	NS
Subset: None; Variable: Sociability score (ATEC 2)	NS	NS	NS	NS	2 of 2	NS	NS
Subset: Period of life = Adolescence; Variable: GSI total score	NS	NS	NS	NS	NS	2 of 2	2 of 2
Subset: Period of life = Childhood; Variable: Autism Treatment Evaluation Checklist - Curated data not present over Curated data present	NS	NS	NS	NS	NS	2 of 2	NS
Subset: Pervasive Developmental Disorder Behavior Inventory = Curated data present; Variable: Sociability score (ATEC 2)	NS	NS	NS	NS	2 of 2	NS	NS
NS not significant; ATEC Autism Treatment Evaluation Checklist; GSI Gastrointestinal Severity Index

## Sheet: case.VS.control_NoAgglom
Table S4: Strain level meta-analysis comparing children with and without Autism Spectrum Disorder (ASD). Significant (q<0.05) random-effects models for non-aggregated data are reported. In cases where a strain was detected in multiple datasets from the same study, multi-level models (~meta_variable|sg_project_id) were built.
Detection_count	Model	Effect_size	Standard_error	Pvalue	CILB	CIUB	CIMA_test	Datasets	Padjust	Bin	genus	species
2	~1|meta_variable	-1.41582	0.248384	1.19715e-08	-1.90264	-0.928997	NT over ASD	QCHSU_LZhang_BIRD15_0297-16S sequencing-Stool specimen-DNA; IISERB_VSharma_BIRD18_0292-16S sequencing-Stool specimen-DNA	4.74025e-06	t__159105 ; t__159612 ; t__162022 ; t__163001 ; t__163548 ; t__163557 ; t__164399 ; t__165258 ; t__167184 ; t__168510 ; t__169490 ; t__170147 ; t__170374 ; t__170568 ; t__171109 ; t__171328 ; t__171397 ; t__171473 ; t__171645 ; t__171825 ; t__171876 ; t__171933 ; t__172047 ; t__172109 ; t__172140 ; t__172278 ; t__172309 ; t__172312 ; t__172400 ; t__172621 ; t__172645 ; t__172833 ; t__173452 ; t__…	g__Klebsiella	s__Klebsiella__pneumoniae ; s__PROV_t__170147 ; s__PROV_t__170568 ; s__PROV_t__171328 ; s__PROV_t__171397 ; s__PROV_t__171473 ; s__PROV_t__172312 ; s__PROV_t__172400 ; s__PROV_t__173452 ; s__PROV_t__173648 ; s__PROV_t__173701 ; s__PROV_t__173704 ; s__PROV_t__173981 ; s__PROV_t__174130 ; s__PROV_t__174133 ; s__PROV_t__174365 ; s__PROV_t__174549 ; s__PROV_t__174563 ; s__PROV_t__175125 ; s__PROV_t__…
2	~1|meta_variable	-1.37174	0.248563	3.41513e-08	-1.85892	-0.884569	NT over ASD	QCHSU_LZhang_BIRD15_0297-16S sequencing-Stool specimen-DNA; IISERB_VSharma_BIRD18_0292-16S sequencing-Stool specimen-DNA	1.26091e-05	t__156298 ; t__159235 ; t__160858 ; t__161231 ; t__161372 ; t__163034 ; t__164032 ; t__166509 ; t__168354 ; t__170024 ; t__171129 ; t__171275 ; t__171375 ; t__171786 ; t__172315 ; t__174140 ; t__174496 ; t__175339 ; t__175953 ; t__176784 ; t__176885 ; t__177205 ; t__178011 ; t__179121 ; t__179181 ; t__179373 ; t__181425 ; t__182471 ; t__183434 ; t__184758 ; t__184967 ; t__187568 ; t__188246 ; t__…	g__Klebsiella	s__Klebsiella__variicola ; s__Klebsiella__pneumoniae ; s__PROV_t__171275 ; s__PROV_t__172315 ; s__PROV_t__176885 ; s__PROV_t__177205 ; s__PROV_t__178011 ; s__PROV_t__179121 ; s__PROV_t__179181 ; s__PROV_t__181425 ; s__PROV_t__182471 ; s__PROV_t__183434 ; s__PROV_t__184967 ; s__PROV_t__187568 ; s__PROV_t__188246 ; s__PROV_t__188652 ; s__PROV_t__191213 ; s__PROV_t__191924 ; s__PROV_t__193608 ; s__P…
2	~1|meta_variable	2.02738	0.533175	0.000143262	0.982378	3.07239	NT over ASD	CHFU_WZhou_BIRD19_0291-Metagenome-Stool specimen-DNA; SG_SIwai_INRD17_0415-Metagenome-Stool specimen-DNA	0.0435256	t__157679	g__Pauljensenia	s__PROV_t__157679
2	~1|meta_variable	7.29449	1.39766	1.7982e-07	4.55513	10.0338	NT over ASD	CHFU_WZhou_BIRD19_0291-Metagenome-Stool specimen-DNA; VIGG_Unknown_BIRD19_0293-Metagenome-Stool specimen-DNA	6.50128e-05	t__215238	g__Bacteroides_A	s__Bacteroides_A__plebeius
2	~meta_variable|sg_project_id	-1.39132	0.239215	6.01943e-09	-1.86018	-0.922473	NT over ASD	QCHSU_LZhang_BIRD15_0297-16S sequencing-Stool specimen-DNA; IISERB_VSharma_BIRD18_0292-16S sequencing-Stool specimen-DNA	2.97182e-06	t__155745 ; t__156379 ; t__156927 ; t__157707 ; t__157898 ; t__158279 ; t__159415 ; t__159920 ; t__159950 ; t__160011 ; t__160179 ; t__160388 ; t__160961 ; t__161502 ; t__161656 ; t__162545 ; t__162906 ; t__163326 ; t__163598 ; t__164157 ; t__166366 ; t__168024 ; t__168208 ; t__168373 ; t__169237 ; t__169380 ; t__169397 ; t__169439 ; t__170634 ; t__170766 ; t__170830 ; t__170900 ; t__171198 ; t__…	g__Klebsiella	s__Klebsiella__pneumoniae ; s__PROV_t__170766 ; s__PROV_t__171198 ; s__PROV_t__175738 ; s__PROV_t__176675 ; s__PROV_t__177605 ; s__PROV_t__191598 ; s__PROV_t__193630 ; s__PROV_t__195227 ; s__PROV_t__195887 ; s__PROV_t__207870 ; s__PROV_t__210899 ; s__PROV_t__212505 ; s__PROV_t__212981 ; s__PROV_t__215268 ; s__PROV_t__218289 ; s__PROV_t__218398 ; s__PROV_t__222555 ; s__PROV_t__224192 ; s__PROV_t__…
5	~meta_variable|sg_project_id	-1.71696	0.441763	0.000101656	-2.5828	-0.851118	NT over ASD	ASU_RKrajmalnikBrown_BIRD17_0287-16S sequencing-Stool specimen-DNA; UNFII_FLembo_BIRD18_0289-16S sequencing-Stool specimen-DNA; CHFU_WZhou_BIRD19_0291-Metagenome-Stool specimen-DNA; SG_SIwai_INRD17_0415-16S sequencing-Stool specimen-DNA; SG_SIwai_INRD17_0415-Metagenome-Stool specimen-DNA	0.0311977	t__251857	g__Bacteroides	s__Bacteroides__thetaiotaomicron
6	~meta_variable|sg_project_id	-1.23649	0.164276	5.19565e-14	-1.55847	-0.914516	NT over ASD	ASU_RKrajmalnikBrown_BIRD17_0287-16S sequencing-Stool specimen-DNA; UNFII_FLembo_BIRD18_0289-16S sequencing-Stool specimen-DNA; VIGG_Unknown_BIRD19_0293-Metagenome-Stool specimen-DNA; SG_SIwai_INRD17_0415-16S sequencing-Stool specimen-DNA; SG_SIwai_INRD17_0415-16S PhyloChip-Stool specimen-DNA; SG_SIwai_INRD17_0415-Metagenome-Stool specimen-DNA	1e-10	t__182732	g__PROV_t__182732	s__PROV_t__182732
8	~meta_variable|sg_project_id	-2.43604	0.595216	4.26389e-05	-3.60264	-1.26943	NT over ASD	ASU_RKrajmalnikBrown_BIRD18_0294-16S sequencing-Stool specimen-DNA; ASU_RKrajmalnikBrown_BIRD17_0287-16S sequencing-Stool specimen-DNA; IBBA_CDeFilippo_BIRD17_0290-16S sequencing-Stool specimen-DNA; UNFII_FLembo_BIRD18_0289-16S sequencing-Stool specimen-DNA; CHFU_WZhou_BIRD19_0291-Metagenome-Stool specimen-DNA; VIGG_Unknown_BIRD19_0293-Metagenome-Stool specimen-DNA; SG_SIwai_INRD17_0415-16S seque…	0.0138354	t__188272	g__Bacteroides	s__Bacteroides__uniformis
9	~meta_variable|sg_project_id	0.388688	1.80932e-05	0	0.388653	0.388723	NT over ASD	ASU_RKrajmalnikBrown_BIRD18_0294-16S sequencing-Stool specimen-DNA; ASU_RKrajmalnikBrown_BIRD17_0287-16S sequencing-Stool specimen-DNA; QCHSU_LZhang_BIRD15_0297-16S sequencing-Stool specimen-DNA; UNFII_FLembo_BIRD18_0289-16S sequencing-Stool specimen-DNA; IISERB_VSharma_BIRD18_0292-16S sequencing-Stool specimen-DNA; VIGG_Unknown_BIRD19_0293-Metagenome-Stool specimen-DNA; SG_SIwai_INRD17_0415-16S …	1e-10	t__196263	g__Faecalibacterium	s__Faecalibacterium__prausnitzii_K
10	~meta_variable|sg_project_id	-2.07279	0.408872	3.9877e-07	-2.87417	-1.27142	NT over ASD	ASU_RKrajmalnikBrown_BIRD13_0286-16S sequencing-Stool specimen-DNA; ASU_RKrajmalnikBrown_BIRD18_0294-16S sequencing-Stool specimen-DNA; ASU_RKrajmalnikBrown_BIRD17_0287-16S sequencing-Stool specimen-DNA; QCHSU_LZhang_BIRD15_0297-16S sequencing-Stool specimen-DNA; IBBA_CDeFilippo_BIRD17_0290-16S sequencing-Stool specimen-DNA; UNFII_FLembo_BIRD18_0289-16S sequencing-Stool specimen-DNA; CHFU_WZhou_B…	0.000143018	t__191580	g__Fusicatenibacter	s__Fusicatenibacter__saccharivorans
11	~meta_variable|sg_project_id	-0.521981	8.16686e-05	0	-0.522141	-0.521821	NT over ASD	ASU_RKrajmalnikBrown_BIRD13_0286-16S sequencing-Stool specimen-DNA; ASU_RKrajmalnikBrown_BIRD18_0294-16S sequencing-Stool specimen-DNA; ASU_RKrajmalnikBrown_BIRD17_0287-16S sequencing-Stool specimen-DNA; QCHSU_LZhang_BIRD15_0297-16S sequencing-Stool specimen-DNA; IBBA_CDeFilippo_BIRD17_0290-16S sequencing-Stool specimen-DNA; UNFII_FLembo_BIRD18_0289-16S sequencing-Stool specimen-DNA; CHFU_WZhou_B…	1e-10	t__250147	g__Erysipelatoclostridium	s__Erysipelatoclostridium__ramosum
11	~meta_variable|sg_project_id	0.447176	3.35939e-05	0	0.44711	0.447242	NT over ASD	ASU_RKrajmalnikBrown_BIRD13_0286-16S sequencing-Stool specimen-DNA; ASU_RKrajmalnikBrown_BIRD18_0294-16S sequencing-Stool specimen-DNA; QCHSU_LZhang_BIRD15_0297-16S sequencing-Stool specimen-DNA; IBBA_CDeFilippo_BIRD17_0290-16S sequencing-Stool specimen-DNA; UNFII_FLembo_BIRD18_0289-16S sequencing-Stool specimen-DNA; CHFU_WZhou_BIRD19_0291-Metagenome-Stool specimen-DNA; IISERB_VSharma_BIRD18_0292…	1e-10	t__21316	g__Barnesiella	s__Barnesiella__intestinihominis
12	~meta_variable|sg_project_id	0.441525	8.426e-05	0	0.441359	0.44169	NT over ASD	ASU_RKrajmalnikBrown_BIRD13_0286-16S sequencing-Stool specimen-DNA; ASU_RKrajmalnikBrown_BIRD18_0294-16S sequencing-Stool specimen-DNA; ASU_RKrajmalnikBrown_BIRD17_0287-16S sequencing-Stool specimen-DNA; QCHSU_LZhang_BIRD15_0297-16S sequencing-Stool specimen-DNA; IBBA_CDeFilippo_BIRD17_0290-16S sequencing-Stool specimen-DNA; UNFII_FLembo_BIRD18_0289-16S sequencing-Stool specimen-DNA; CHFU_WZhou_B…	1e-10	t__124298	g__Ruminiclostridium_E	s__Ruminiclostridium_E__siraeum
12	~meta_variable|sg_project_id	0.809563	0.000407305	0	0.808765	0.810361	NT over ASD	ASU_RKrajmalnikBrown_BIRD13_0286-16S sequencing-Stool specimen-DNA; ASU_RKrajmalnikBrown_BIRD18_0294-16S sequencing-Stool specimen-DNA; ASU_RKrajmalnikBrown_BIRD17_0287-16S sequencing-Stool specimen-DNA; QCHSU_LZhang_BIRD15_0297-16S sequencing-Stool specimen-DNA; IBBA_CDeFilippo_BIRD17_0290-16S sequencing-Stool specimen-DNA; UNFII_FLembo_BIRD18_0289-16S sequencing-Stool specimen-DNA; CHFU_WZhou_B…	1e-10	t__77085	g__Ruminiclostridium_E	s__Ruminiclostridium_E__siraeum

## Sheet: ASD_constipation.VS.diarrhea
Table S5: Strain level meta-analysis comparing children with Autism Spectrum Disorder (ASD) and bowel dysfunction. Significant (q<0.05) random-effects models for non-aggregated data are reported. In cases where a strain was detected in multiple datasets from the same study, multi-level models (~meta_variable|sg_project_id) were built.
Detection_count	Model	Effect_size	Standard_error	Pvalue	CILB	CIUB	CIMA_test	Datasets	Padjust	Bin	genus	species
4	~meta_variable|sg_project_id	0.904295	0.000227614	0	0.903849	0.904741	ASD - Tends to have constipation over Tends to have diarrhea	ASU_RKrajmalnikBrown_BIRD17_0287-16S sequencing-Stool specimen-DNA; SG_SIwai_INRD17_0415-16S sequencing-Stool specimen-DNA; SG_SIwai_INRD17_0415-16S PhyloChip-Stool specimen-DNA; SG_SIwai_INRD17_0415-Metagenome-Stool specimen-DNA	1e-10	t__94021	g__Absiella	s__Absiella__innocuum
4	~meta_variable|sg_project_id	5.20274	0.000327719	0	5.2021	5.20338	ASD - Tends to have constipation over Tends to have diarrhea	ASU_RKrajmalnikBrown_BIRD17_0287-16S sequencing-Stool specimen-DNA; SG_SIwai_INRD17_0415-16S sequencing-Stool specimen-DNA; SG_SIwai_INRD17_0415-16S PhyloChip-Stool specimen-DNA; SG_SIwai_INRD17_0415-Metagenome-Stool specimen-DNA	1e-10	t__237035	g__Agathobacter	s__Agathobacter__rectale
4	~meta_variable|sg_project_id	5.76337	0.000421417	0	5.76254	5.76419	ASD - Tends to have constipation over Tends to have diarrhea	ASU_RKrajmalnikBrown_BIRD17_0287-16S sequencing-Stool specimen-DNA; SG_SIwai_INRD17_0415-16S sequencing-Stool specimen-DNA; SG_SIwai_INRD17_0415-16S PhyloChip-Stool specimen-DNA; SG_SIwai_INRD17_0415-Metagenome-Stool specimen-DNA	1e-10	t__253799	g__Agathobacter	s__Agathobacter__rectale
4	~meta_variable|sg_project_id	-0.827173	0.152514	5.8417e-08	-1.1261	-0.528251	ASD - Tends to have constipation over Tends to have diarrhea	ASU_RKrajmalnikBrown_BIRD17_0287-16S sequencing-Stool specimen-DNA; SG_SIwai_INRD17_0415-16S sequencing-Stool specimen-DNA; SG_SIwai_INRD17_0415-16S PhyloChip-Stool specimen-DNA; SG_SIwai_INRD17_0415-Metagenome-Stool specimen-DNA	2.14085e-05	t__251590	g__Agathobaculum	s__Agathobaculum__butyriciproducens
4	~meta_variable|sg_project_id	-0.751387	0.156894	1.67489e-06	-1.05889	-0.443881	ASD - Tends to have constipation over Tends to have diarrhea	ASU_RKrajmalnikBrown_BIRD17_0287-16S sequencing-Stool specimen-DNA; SG_SIwai_INRD17_0415-16S sequencing-Stool specimen-DNA; SG_SIwai_INRD17_0415-16S PhyloChip-Stool specimen-DNA; SG_SIwai_INRD17_0415-Metagenome-Stool specimen-DNA	0.000594794	t__212559	g__Agathobaculum	s__Agathobaculum__butyriciproducens
4	~meta_variable|sg_project_id	0.0561126	4.28401e-05	0	0.0560286	0.0561965	ASD - Tends to have constipation over Tends to have diarrhea	ASU_RKrajmalnikBrown_BIRD17_0287-16S sequencing-Stool specimen-DNA; SG_SIwai_INRD17_0415-16S sequencing-Stool specimen-DNA; SG_SIwai_INRD17_0415-16S PhyloChip-Stool specimen-DNA; SG_SIwai_INRD17_0415-Metagenome-Stool specimen-DNA	1e-10	t__177867	g__Agathobaculum	s__Agathobaculum__butyriciproducens
4	~meta_variable|sg_project_id	4.36614	0.000427128	0	4.36531	4.36698	ASD - Tends to have constipation over Tends to have diarrhea	ASU_RKrajmalnikBrown_BIRD17_0287-16S sequencing-Stool specimen-DNA; SG_SIwai_INRD17_0415-16S sequencing-Stool specimen-DNA; SG_SIwai_INRD17_0415-16S PhyloChip-Stool specimen-DNA; SG_SIwai_INRD17_0415-Metagenome-Stool specimen-DNA	1e-10	t__264035	g__Agathobaculum	s__Agathobaculum__butyriciproducens
4	~meta_variable|sg_project_id	4.46851	0.00050778	0	4.46751	4.4695	ASD - Tends to have constipation over Tends to have diarrhea	ASU_RKrajmalnikBrown_BIRD17_0287-16S sequencing-Stool specimen-DNA; SG_SIwai_INRD17_0415-16S sequencing-Stool specimen-DNA; SG_SIwai_INRD17_0415-16S PhyloChip-Stool specimen-DNA; SG_SIwai_INRD17_0415-Metagenome-Stool specimen-DNA	1e-10	t__227043	g__Akkermansia	s__Akkermansia__muciniphila
4	~meta_variable|sg_project_id	4.67793	0.000386918	0	4.67717	4.67868	ASD - Tends to have constipation over Tends to have diarrhea	ASU_RKrajmalnikBrown_BIRD17_0287-16S sequencing-Stool specimen-DNA; SG_SIwai_INRD17_0415-16S sequencing-Stool specimen-DNA; SG_SIwai_INRD17_0415-16S PhyloChip-Stool specimen-DNA; SG_SIwai_INRD17_0415-Metagenome-Stool specimen-DNA	1e-10	t__178118	g__Akkermansia	s__Akkermansia__muciniphila
3	~meta_variable|sg_project_id	7.39248	0.87929	4.1946e-17	5.6691	9.11586	ASD - Tends to have constipation over Tends to have diarrhea	ASU_RKrajmalnikBrown_BIRD17_0287-16S sequencing-Stool specimen-DNA; SG_SIwai_INRD17_0415-16S sequencing-Stool specimen-DNA; SG_SIwai_INRD17_0415-Metagenome-Stool specimen-DNA	1e-10	t__240624	g__Akkermansia	s__Akkermansia__muciniphila_B
4	~meta_variable|sg_project_id	-0.991849	0.000120389	0	-0.992085	-0.991613	ASD - Tends to have constipation over Tends to have diarrhea	ASU_RKrajmalnikBrown_BIRD17_0287-16S sequencing-Stool specimen-DNA; SG_SIwai_INRD17_0415-16S sequencing-Stool specimen-DNA; SG_SIwai_INRD17_0415-16S PhyloChip-Stool specimen-DNA; SG_SIwai_INRD17_0415-Metagenome-Stool specimen-DNA	1e-10	t__158205	g__Bacteroides	s__Bacteroides__caccae
3	~meta_variable|sg_project_id	6.75714	0.954339	1.43702e-12	4.88667	8.62761	ASD - Tends to have constipation over Tends to have diarrhea	ASU_RKrajmalnikBrown_BIRD17_0287-16S sequencing-Stool specimen-DNA; SG_SIwai_INRD17_0415-16S sequencing-Stool specimen-DNA; SG_SIwai_INRD17_0415-Metagenome-Stool specimen-DNA	8.61495e-10	t__66816	g__Bacteroides	s__Bacteroides__caccae
3	~meta_variable|sg_project_id	7.41632	0.887913	6.68107e-17	5.67605	9.1566	ASD - Tends to have constipation over Tends to have diarrhea	ASU_RKrajmalnikBrown_BIRD17_0287-16S sequencing-Stool specimen-DNA; SG_SIwai_INRD17_0415-16S sequencing-Stool specimen-DNA; SG_SIwai_INRD17_0415-Metagenome-Stool specimen-DNA	1e-10	t__197284	g__Bacteroides	s__Bacteroides__caccae
3	~meta_variable|sg_project_id	7.2241	1.0171	1.2241e-12	5.23062	9.21759	ASD - Tends to have constipation over Tends to have diarrhea	ASU_RKrajmalnikBrown_BIRD17_0287-16S sequencing-Stool specimen-DNA; SG_SIwai_INRD17_0415-16S sequencing-Stool specimen-DNA; SG_SIwai_INRD17_0415-Metagenome-Stool specimen-DNA	7.34784e-10	t__106767	g__Bacteroides	s__Bacteroides__cellulosilyticus
3	~meta_variable|sg_project_id	7.44823	1.04248	9.01662e-13	5.40501	9.49145	ASD - Tends to have constipation over Tends to have diarrhea	ASU_RKrajmalnikBrown_BIRD17_0287-16S sequencing-Stool specimen-DNA; SG_SIwai_INRD17_0415-16S sequencing-Stool specimen-DNA; SG_SIwai_INRD17_0415-Metagenome-Stool specimen-DNA	5.41582e-10	t__177127	g__Bacteroides	s__Bacteroides__cellulosilyticus
4	~meta_variable|sg_project_id	-6.36802	0.000856896	0	-6.3697	-6.36634	ASD - Tends to have constipation over Tends to have diarrhea	ASU_RKrajmalnikBrown_BIRD17_0287-16S sequencing-Stool specimen-DNA; SG_SIwai_INRD17_0415-16S sequencing-Stool specimen-DNA; SG_SIwai_INRD17_0415-16S PhyloChip-Stool specimen-DNA; SG_SIwai_INRD17_0415-Metagenome-Stool specimen-DNA	1e-10	t__142326	g__Bacteroides	s__Bacteroides__fragilis
4	~meta_variable|sg_project_id	-5.878	0.000382178	0	-5.87875	-5.87725	ASD - Tends to have constipation over Tends to have diarrhea	ASU_RKrajmalnikBrown_BIRD17_0287-16S sequencing-Stool specimen-DNA; SG_SIwai_INRD17_0415-16S sequencing-Stool specimen-DNA; SG_SIwai_INRD17_0415-16S PhyloChip-Stool specimen-DNA; SG_SIwai_INRD17_0415-Metagenome-Stool specimen-DNA	1e-10	t__254547	g__Bacteroides	s__Bacteroides__fragilis
4	~meta_variable|sg_project_id	-1.4346	0.000459634	0	-1.4355	-1.4337	ASD - Tends to have constipation over Tends to have diarrhea	ASU_RKrajmalnikBrown_BIRD17_0287-16S sequencing-Stool specimen-DNA; SG_SIwai_INRD17_0415-16S sequencing-Stool specimen-DNA; SG_SIwai_INRD17_0415-16S PhyloChip-Stool specimen-DNA; SG_SIwai_INRD17_0415-Metagenome-Stool specimen-DNA	1e-10	t__205592	g__Bacteroides	s__Bacteroides__fragilis
4	~meta_variable|sg_project_id	5.48179	0.000141637	0	5.48151	5.48207	ASD - Tends to have constipation over Tends to have diarrhea	ASU_RKrajmalnikBrown_BIRD17_0287-16S sequencing-Stool specimen-DNA; SG_SIwai_INRD17_0415-16S sequencing-Stool specimen-DNA; SG_SIwai_INRD17_0415-16S PhyloChip-Stool specimen-DNA; SG_SIwai_INRD17_0415-Metagenome-Stool specimen-DNA	1e-10	t__124864	g__Bacteroides	s__Bacteroides__fragilis
4	~meta_variable|sg_project_id	6.24494	0.000555762	0	6.24385	6.24603	ASD - Tends to have constipation over Tends to have diarrhea	ASU_RKrajmalnikBrown_BIRD17_0287-16S sequencing-Stool specimen-DNA; SG_SIwai_INRD17_0415-16S sequencing-Stool specimen-DNA; SG_SIwai_INRD17_0415-16S PhyloChip-Stool specimen-DNA; SG_SIwai_INRD17_0415-Metagenome-Stool specimen-DNA	1e-10	t__238932	g__Bacteroides	s__Bacteroides__fragilis
3	~meta_variable|sg_project_id	6.85017	0.923392	1.18468e-13	5.04036	8.65999	ASD - Tends to have constipation over Tends to have diarrhea	ASU_RKrajmalnikBrown_BIRD17_0287-16S sequencing-Stool specimen-DNA; SG_SIwai_INRD17_0415-16S sequencing-Stool specimen-DNA; SG_SIwai_INRD17_0415-Metagenome-Stool specimen-DNA	1e-10	t__119023	g__Bacteroides	s__Bacteroides__fragilis
4	~meta_variable|sg_project_id	5.6372	0.000260501	0	5.63669	5.63771	ASD - Tends to have constipation over Tends to have diarrhea	ASU_RKrajmalnikBrown_BIRD17_0287-16S sequencing-Stool specimen-DNA; SG_SIwai_INRD17_0415-16S sequencing-Stool specimen-DNA; SG_SIwai_INRD17_0415-16S PhyloChip-Stool specimen-DNA; SG_SIwai_INRD17_0415-Metagenome-Stool specimen-DNA	1e-10	t__188732	g__Bacteroides	s__Bacteroides__intestinalis
4	~meta_variable|sg_project_id	6.39911	0.000516944	0	6.39809	6.40012	ASD - Tends to have constipation over Tends to have diarrhea	ASU_RKrajmalnikBrown_BIRD17_0287-16S sequencing-Stool specimen-DNA; SG_SIwai_INRD17_0415-16S sequencing-Stool specimen-DNA; SG_SIwai_INRD17_0415-16S PhyloChip-Stool specimen-DNA; SG_SIwai_INRD17_0415-Metagenome-Stool specimen-DNA	1e-10	t__42640	g__Bacteroides	s__Bacteroides__intestinalis
4	~meta_variable|sg_project_id	5.4852	0.000439672	0	5.48434	5.48606	ASD - Tends to have constipation over Tends to have diarrhea	ASU_RKrajmalnikBrown_BIRD17_0287-16S sequencing-Stool specimen-DNA; SG_SIwai_INRD17_0415-16S sequencing-Stool specimen-DNA; SG_SIwai_INRD17_0415-16S PhyloChip-Stool specimen-DNA; SG_SIwai_INRD17_0415-Metagenome-Stool specimen-DNA	1e-10	t__164013	g__Bacteroides	s__Bacteroides__nordii
3	~meta_variable|sg_project_id	-7.68128	0.918621	6.17933e-17	-9.48175	-5.88082	ASD - Tends to have constipation over Tends to have diarrhea	ASU_RKrajmalnikBrown_BIRD17_0287-16S sequencing-Stool specimen-DNA; SG_SIwai_INRD17_0415-16S sequencing-Stool specimen-DNA; SG_SIwai_INRD17_0415-Metagenome-Stool specimen-DNA	1e-10	t__182947	g__Bacteroides	s__Bacteroides__ovatus
3	~meta_variable|sg_project_id	7.70658	0.844853	7.38913e-20	6.05069	9.36246	ASD - Tends to have constipation over Tends to have diarrhea	ASU_RKrajmalnikBrown_BIRD17_0287-16S sequencing-Stool specimen-DNA; SG_SIwai_INRD17_0415-16S sequencing-Stool specimen-DNA; SG_SIwai_INRD17_0415-Metagenome-Stool specimen-DNA	1e-10	t__91261	g__Bacteroides	s__Bacteroides__ovatus
3	~meta_variable|sg_project_id	9.59383	1.01022	2.16535e-21	7.61383	11.5738	ASD - Tends to have constipation over Tends to have diarrhea	ASU_RKrajmalnikBrown_BIRD17_0287-16S sequencing-Stool specimen-DNA; SG_SIwai_INRD17_0415-16S sequencing-Stool specimen-DNA; SG_SIwai_INRD17_0415-Metagenome-Stool specimen-DNA	1e-10	t__209404	g__Bacteroides	s__Bacteroides__ovatus
3	~meta_variable|sg_project_id	-9.16675	0.964946	2.10393e-21	-11.058	-7.27549	ASD - Tends to have constipation over Tends to have diarrhea	ASU_RKrajmalnikBrown_BIRD17_0287-16S sequencing-Stool specimen-DNA; SG_SIwai_INRD17_0415-16S sequencing-Stool specimen-DNA; SG_SIwai_INRD17_0415-Metagenome-Stool specimen-DNA	1e-10	t__251857	g__Bacteroides	s__Bacteroides__thetaiotaomicron
3	~meta_variable|sg_project_id	5.27004	0.985419	8.89221e-08	3.33865	7.20143	ASD - Tends to have constipation over Tends to have diarrhea	ASU_RKrajmalnikBrown_BIRD17_0287-16S sequencing-Stool specimen-DNA; SG_SIwai_INRD17_0415-16S sequencing-Stool specimen-DNA; SG_SIwai_INRD17_0415-Metagenome-Stool specimen-DNA	3.24362e-05	t__210563	g__Bacteroides	s__Bacteroides__thetaiotaomicron
3	~meta_variable|sg_project_id	8.33683	0.954348	2.42316e-18	6.46634	10.2073	ASD - Tends to have constipation over Tends to have diarrhea	ASU_RKrajmalnikBrown_BIRD17_0287-16S sequencing-Stool specimen-DNA; SG_SIwai_INRD17_0415-16S sequencing-Stool specimen-DNA; SG_SIwai_INRD17_0415-Metagenome-Stool specimen-DNA	1e-10	t__97196	g__Bacteroides	s__Bacteroides__thetaiotaomicron
3	~meta_variable|sg_project_id	8.57646	0.932871	3.79844e-20	6.74807	10.4049	ASD - Tends to have constipation over Tends to have diarrhea	ASU_RKrajmalnikBrown_BIRD17_0287-16S sequencing-Stool specimen-DNA; SG_SIwai_INRD17_0415-16S sequencing-Stool specimen-DNA; SG_SIwai_INRD17_0415-Metagenome-Stool specimen-DNA	1e-10	t__208473	g__Bacteroides	s__Bacteroides__thetaiotaomicron
4	~meta_variable|sg_project_id	4.20815	0.000981792	0	4.20622	4.21007	ASD - Tends to have constipation over Tends to have diarrhea	ASU_RKrajmalnikBrown_BIRD17_0287-16S sequencing-Stool specimen-DNA; SG_SIwai_INRD17_0415-16S sequencing-Stool specimen-DNA; SG_SIwai_INRD17_0415-16S PhyloChip-Stool specimen-DNA; SG_SIwai_INRD17_0415-Metagenome-Stool specimen-DNA	1e-10	t__216614	g__Bacteroides	s__Bacteroides__uniformis
3	~meta_variable|sg_project_id	-11.0497	0.949147	2.52774e-31	-12.91	-9.18943	ASD - Tends to have constipation over Tends to have diarrhea	ASU_RKrajmalnikBrown_BIRD17_0287-16S sequencing-Stool specimen-DNA; SG_SIwai_INRD17_0415-16S sequencing-Stool specimen-DNA; SG_SIwai_INRD17_0415-Metagenome-Stool specimen-DNA	1e-10	t__238978	g__Bacteroides	s__Bacteroides__uniformis
3	~meta_variable|sg_project_id	-10.6469	0.900717	3.05995e-32	-12.4123	-8.88152	ASD - Tends to have constipation over Tends to have diarrhea	ASU_RKrajmalnikBrown_BIRD17_0287-16S sequencing-Stool specimen-DNA; SG_SIwai_INRD17_0415-16S sequencing-Stool specimen-DNA; SG_SIwai_INRD17_0415-Metagenome-Stool specimen-DNA	1e-10	t__258627	g__Bacteroides	s__Bacteroides__uniformis
3	~meta_variable|sg_project_id	-9.42677	0.994601	2.59345e-21	-11.3762	-7.47739	ASD - Tends to have constipation over Tends to have diarrhea	ASU_RKrajmalnikBrown_BIRD17_0287-16S sequencing-Stool specimen-DNA; SG_SIwai_INRD17_0415-16S sequencing-Stool specimen-DNA; SG_SIwai_INRD17_0415-Metagenome-Stool specimen-DNA	1e-10	t__179927	g__Bacteroides	s__Bacteroides__uniformis
3	~meta_variable|sg_project_id	-9.30994	1.03191	1.84643e-19	-11.3325	-7.28743	ASD - Tends to have constipation over Tends to have diarrhea	ASU_RKrajmalnikBrown_BIRD17_0287-16S sequencing-Stool specimen-DNA; SG_SIwai_INRD17_0415-16S sequencing-Stool specimen-DNA; SG_SIwai_INRD17_0415-Metagenome-Stool specimen-DNA	1e-10	t__177788	g__Bacteroides	s__Bacteroides__uniformis
3	~meta_variable|sg_project_id	-8.36742	0.859156	2.05324e-22	-10.0513	-6.68351	ASD - Tends to have constipation over Tends to have diarrhea	ASU_RKrajmalnikBrown_BIRD17_0287-16S sequencing-Stool specimen-DNA; SG_SIwai_INRD17_0415-16S sequencing-Stool specimen-DNA; SG_SIwai_INRD17_0415-Metagenome-Stool specimen-DNA	1e-10	t__176331	g__Bacteroides	s__Bacteroides__uniformis
3	~meta_variable|sg_project_id	-7.86913	1.04255	4.42195e-14	-9.9125	-5.82577	ASD - Tends to have constipation over Tends to have diarrhea	ASU_RKrajmalnikBrown_BIRD17_0287-16S sequencing-Stool specimen-DNA; SG_SIwai_INRD17_0415-16S sequencing-Stool specimen-DNA; SG_SIwai_INRD17_0415-Metagenome-Stool specimen-DNA	1e-10	t__181576	g__Bacteroides	s__Bacteroides__uniformis
3	~meta_variable|sg_project_id	-5.308	0.849813	4.20883e-10	-6.9736	-3.64239	ASD - Tends to have constipation over Tends to have diarrhea	ASU_RKrajmalnikBrown_BIRD17_0287-16S sequencing-Stool specimen-DNA; SG_SIwai_INRD17_0415-16S sequencing-Stool specimen-DNA; SG_SIwai_INRD17_0415-Metagenome-Stool specimen-DNA	2.28692e-07	t__101516	g__Bacteroides	s__Bacteroides__uniformis
3	~meta_variable|sg_project_id	6.49071	0.998507	8.00992e-11	4.53367	8.44774	ASD - Tends to have constipation over Tends to have diarrhea	ASU_RKrajmalnikBrown_BIRD17_0287-16S sequencing-Stool specimen-DNA; SG_SIwai_INRD17_0415-16S sequencing-Stool specimen-DNA; SG_SIwai_INRD17_0415-Metagenome-Stool specimen-DNA	4.46057e-08	t__211971	g__Bacteroides	s__Bacteroides__uniformis
3	~meta_variable|sg_project_id	6.72831	0.99954	1.68034e-11	4.76924	8.68737	ASD - Tends to have constipation over Tends to have diarrhea	ASU_RKrajmalnikBrown_BIRD17_0287-16S sequencing-Stool specimen-DNA; SG_SIwai_INRD17_0415-16S sequencing-Stool specimen-DNA; SG_SIwai_INRD17_0415-Metagenome-Stool specimen-DNA	9.54408e-09	t__110906	g__Bacteroides	s__Bacteroides__uniformis
3	~meta_variable|sg_project_id	6.9601	1.00136	3.63662e-12	4.99747	8.92273	ASD - Tends to have constipation over Tends to have diarrhea	ASU_RKrajmalnikBrown_BIRD17_0287-16S sequencing-Stool specimen-DNA; SG_SIwai_INRD17_0415-16S sequencing-Stool specimen-DNA; SG_SIwai_INRD17_0415-Metagenome-Stool specimen-DNA	2.12724e-09	t__184594	g__Bacteroides	s__Bacteroides__uniformis
3	~meta_variable|sg_project_id	7.80246	0.863237	1.58679e-19	6.11055	9.49438	ASD - Tends to have constipation over Tends to have diarrhea	ASU_RKrajmalnikBrown_BIRD17_0287-16S sequencing-Stool specimen-DNA; SG_SIwai_INRD17_0415-16S sequencing-Stool specimen-DNA; SG_SIwai_INRD17_0415-Metagenome-Stool specimen-DNA	1e-10	t__236180	g__Bacteroides	s__Bacteroides__uniformis
3	~meta_variable|sg_project_id	7.97378	0.960008	9.90273e-17	6.0922	9.85536	ASD - Tends to have constipation over Tends to have diarrhea	ASU_RKrajmalnikBrown_BIRD17_0287-16S sequencing-Stool specimen-DNA; SG_SIwai_INRD17_0415-16S sequencing-Stool specimen-DNA; SG_SIwai_INRD17_0415-Metagenome-Stool specimen-DNA	1e-10	t__95585	g__Bacteroides	s__Bacteroides__uniformis
3	~meta_variable|sg_project_id	9.13443	0.984864	1.77938e-20	7.20413	11.0647	ASD - Tends to have constipation over Tends to have diarrhea	ASU_RKrajmalnikBrown_BIRD17_0287-16S sequencing-Stool specimen-DNA; SG_SIwai_INRD17_0415-16S sequencing-Stool specimen-DNA; SG_SIwai_INRD17_0415-Metagenome-Stool specimen-DNA	1e-10	t__223820	g__Bacteroides	s__Bacteroides__uniformis
3	~meta_variable|sg_project_id	9.18303	0.976981	5.48783e-21	7.26818	11.0979	ASD - Tends to have constipation over Tends to have diarrhea	ASU_RKrajmalnikBrown_BIRD17_0287-16S sequencing-Stool specimen-DNA; SG_SIwai_INRD17_0415-16S sequencing-Stool specimen-DNA; SG_SIwai_INRD17_0415-Metagenome-Stool specimen-DNA	1e-10	t__172819	g__Bacteroides	s__Bacteroides__uniformis
4	~meta_variable|sg_project_id	3.65061	0.000301942	0	3.65002	3.6512	ASD - Tends to have constipation over Tends to have diarrhea	ASU_RKrajmalnikBrown_BIRD17_0287-16S sequencing-Stool specimen-DNA; SG_SIwai_INRD17_0415-16S sequencing-Stool specimen-DNA; SG_SIwai_INRD17_0415-16S PhyloChip-Stool specimen-DNA; SG_SIwai_INRD17_0415-Metagenome-Stool specimen-DNA	1e-10	t__210945	g__Bacteroides	s__Bacteroides__xylanisolvens
4	~meta_variable|sg_project_id	5.24835	0.000354145	0	5.24766	5.24905	ASD - Tends to have constipation over Tends to have diarrhea	ASU_RKrajmalnikBrown_BIRD17_0287-16S sequencing-Stool specimen-DNA; SG_SIwai_INRD17_0415-16S sequencing-Stool specimen-DNA; SG_SIwai_INRD17_0415-16S PhyloChip-Stool specimen-DNA; SG_SIwai_INRD17_0415-Metagenome-Stool specimen-DNA	1e-10	t__95147	g__Bacteroides	s__Bacteroides__xylanisolvens
3	~meta_variable|sg_project_id	-9.62431	1.01791	3.23068e-21	-11.6194	-7.62925	ASD - Tends to have constipation over Tends to have diarrhea	ASU_RKrajmalnikBrown_BIRD17_0287-16S sequencing-Stool specimen-DNA; SG_SIwai_INRD17_0415-16S sequencing-Stool specimen-DNA; SG_SIwai_INRD17_0415-Metagenome-Stool specimen-DNA	1e-10	t__180847	g__Bacteroides	s__Bacteroides__xylanisolvens
3	~meta_variable|sg_project_id	8.24397	0.955318	6.15867e-18	6.37159	10.1164	ASD - Tends to have constipation over Tends to have diarrhea	ASU_RKrajmalnikBrown_BIRD17_0287-16S sequencing-Stool specimen-DNA; SG_SIwai_INRD17_0415-16S sequencing-Stool specimen-DNA; SG_SIwai_INRD17_0415-Metagenome-Stool specimen-DNA	1e-10	t__207584	g__Bacteroides	s__Bacteroides__xylanisolvens
3	~meta_variable|sg_project_id	8.48958	0.929153	6.427e-20	6.66847	10.3107	ASD - Tends to have constipation over Tends to have diarrhea	ASU_RKrajmalnikBrown_BIRD17_0287-16S sequencing-Stool specimen-DNA; SG_SIwai_INRD17_0415-16S sequencing-Stool specimen-DNA; SG_SIwai_INRD17_0415-Metagenome-Stool specimen-DNA	1e-10	t__99160	g__Bacteroides	s__Bacteroides__xylanisolvens
4	~meta_variable|sg_project_id	-4.83181	0.000531824	0	-4.83285	-4.83077	ASD - Tends to have constipation over Tends to have diarrhea	ASU_RKrajmalnikBrown_BIRD17_0287-16S sequencing-Stool specimen-DNA; SG_SIwai_INRD17_0415-16S sequencing-Stool specimen-DNA; SG_SIwai_INRD17_0415-16S PhyloChip-Stool specimen-DNA; SG_SIwai_INRD17_0415-Metagenome-Stool specimen-DNA	1e-10	t__227850	g__Bacteroides_B	s__Bacteroides_B__dorei
4	~meta_variable|sg_project_id	5.58835	0.000115708	0	5.58812	5.58857	ASD - Tends to have constipation over Tends to have diarrhea	ASU_RKrajmalnikBrown_BIRD17_0287-16S sequencing-Stool specimen-DNA; SG_SIwai_INRD17_0415-16S sequencing-Stool specimen-DNA; SG_SIwai_INRD17_0415-16S PhyloChip-Stool specimen-DNA; SG_SIwai_INRD17_0415-Metagenome-Stool specimen-DNA	1e-10	t__174198	g__Bacteroides_B	s__Bacteroides_B__dorei
3	~meta_variable|sg_project_id	-3.4873	0.891351	9.13952e-05	-5.23431	-1.74028	ASD - Tends to have constipation over Tends to have diarrhea	ASU_RKrajmalnikBrown_BIRD17_0287-16S sequencing-Stool specimen-DNA; SG_SIwai_INRD17_0415-16S sequencing-Stool specimen-DNA; SG_SIwai_INRD17_0415-Metagenome-Stool specimen-DNA	0.0281313	t__259452	g__Bacteroides_B	s__Bacteroides_B__vulgatus
3	~meta_variable|sg_project_id	3.25974	0.859421	0.000148871	1.5753	4.94417	ASD - Tends to have constipation over Tends to have diarrhea	ASU_RKrajmalnikBrown_BIRD17_0287-16S sequencing-Stool specimen-DNA; SG_SIwai_INRD17_0415-16S sequencing-Stool specimen-DNA; SG_SIwai_INRD17_0415-Metagenome-Stool specimen-DNA	0.0451567	t__264176	g__Bacteroides_B	s__Bacteroides_B__vulgatus
3	~meta_variable|sg_project_id	7.60227	1.02276	1.06068e-13	5.59771	9.60684	ASD - Tends to have constipation over Tends to have diarrhea	ASU_RKrajmalnikBrown_BIRD17_0287-16S sequencing-Stool specimen-DNA; SG_SIwai_INRD17_0415-16S sequencing-Stool specimen-DNA; SG_SIwai_INRD17_0415-Metagenome-Stool specimen-DNA	1e-10	t__225542	g__Bacteroides_B	s__Bacteroides_B__vulgatus
3	~meta_variable|sg_project_id	7.66191	0.946536	5.74116e-16	5.80674	9.51709	ASD - Tends to have constipation over Tends to have diarrhea	ASU_RKrajmalnikBrown_BIRD17_0287-16S sequencing-Stool specimen-DNA; SG_SIwai_INRD17_0415-16S sequencing-Stool specimen-DNA; SG_SIwai_INRD17_0415-Metagenome-Stool specimen-DNA	1e-10	t__185742	g__Bacteroides_B	s__Bacteroides_B__vulgatus
3	~meta_variable|sg_project_id	10.1957	1.02941	3.98096e-23	8.17812	12.2133	ASD - Tends to have constipation over Tends to have diarrhea	ASU_RKrajmalnikBrown_BIRD17_0287-16S sequencing-Stool specimen-DNA; SG_SIwai_INRD17_0415-16S sequencing-Stool specimen-DNA; SG_SIwai_INRD17_0415-Metagenome-Stool specimen-DNA	1e-10	t__183734	g__Bacteroides_B	s__Bacteroides_B__vulgatus
3	~meta_variable|sg_project_id	10.5981	1.01614	1.81356e-25	8.60646	12.5896	ASD - Tends to have constipation over Tends to have diarrhea	ASU_RKrajmalnikBrown_BIRD17_0287-16S sequencing-Stool specimen-DNA; SG_SIwai_INRD17_0415-16S sequencing-Stool specimen-DNA; SG_SIwai_INRD17_0415-Metagenome-Stool specimen-DNA	1e-10	t__91217	g__Bacteroides_B	s__Bacteroides_B__vulgatus
3	~meta_variable|sg_project_id	-9.94287	1.01223	8.98724e-23	-11.9268	-7.95893	ASD - Tends to have constipation over Tends to have diarrhea	ASU_RKrajmalnikBrown_BIRD17_0287-16S sequencing-Stool specimen-DNA; SG_SIwai_INRD17_0415-16S sequencing-Stool specimen-DNA; SG_SIwai_INRD17_0415-Metagenome-Stool specimen-DNA	1e-10	t__228119	g__Bifidobacterium	s__Bifidobacterium__adolescentis
3	~meta_variable|sg_project_id	4.41425	0.950655	3.42761e-06	2.551	6.2775	ASD - Tends to have constipation over Tends to have diarrhea	ASU_RKrajmalnikBrown_BIRD17_0287-16S sequencing-Stool specimen-DNA; SG_SIwai_INRD17_0415-16S sequencing-Stool specimen-DNA; SG_SIwai_INRD17_0415-Metagenome-Stool specimen-DNA	0.00120494	t__168863	g__Bifidobacterium	s__Bifidobacterium__adolescentis
3	~meta_variable|sg_project_id	6.96743	0.92746	5.80635e-14	5.14964	8.78522	ASD - Tends to have constipation over Tends to have diarrhea	ASU_RKrajmalnikBrown_BIRD17_0287-16S sequencing-Stool specimen-DNA; SG_SIwai_INRD17_0415-16S sequencing-Stool specimen-DNA; SG_SIwai_INRD17_0415-Metagenome-Stool specimen-DNA	1e-10	t__165603	g__Bifidobacterium	s__Bifidobacterium__adolescentis
4	~meta_variable|sg_project_id	-6.77029	0.000842391	0	-6.77194	-6.76864	ASD - Tends to have constipation over Tends to have diarrhea	ASU_RKrajmalnikBrown_BIRD17_0287-16S sequencing-Stool specimen-DNA; SG_SIwai_INRD17_0415-16S sequencing-Stool specimen-DNA; SG_SIwai_INRD17_0415-16S PhyloChip-Stool specimen-DNA; SG_SIwai_INRD17_0415-Metagenome-Stool specimen-DNA	1e-10	t__120604	g__Bifidobacterium	s__Bifidobacterium__bifidum
4	~meta_variable|sg_project_id	-6.32389	0.000679674	0	-6.32522	-6.32256	ASD - Tends to have constipation over Tends to have diarrhea	ASU_RKrajmalnikBrown_BIRD17_0287-16S sequencing-Stool specimen-DNA; SG_SIwai_INRD17_0415-16S sequencing-Stool specimen-DNA; SG_SIwai_INRD17_0415-16S PhyloChip-Stool specimen-DNA; SG_SIwai_INRD17_0415-Metagenome-Stool specimen-DNA	1e-10	t__138230	g__Bifidobacterium	s__Bifidobacterium__bifidum
4	~meta_variable|sg_project_id	-0.0797004	0.000361811	0	-0.0804095	-0.0789912	ASD - Tends to have constipation over Tends to have diarrhea	ASU_RKrajmalnikBrown_BIRD17_0287-16S sequencing-Stool specimen-DNA; SG_SIwai_INRD17_0415-16S sequencing-Stool specimen-DNA; SG_SIwai_INRD17_0415-16S PhyloChip-Stool specimen-DNA; SG_SIwai_INRD17_0415-Metagenome-Stool specimen-DNA	1e-10	t__101141	g__Bifidobacterium	s__Bifidobacterium__bifidum
3	~meta_variable|sg_project_id	8.37986	1.00667	8.48314e-17	6.40681	10.3529	ASD - Tends to have constipation over Tends to have diarrhea	ASU_RKrajmalnikBrown_BIRD17_0287-16S sequencing-Stool specimen-DNA; SG_SIwai_INRD17_0415-16S sequencing-Stool specimen-DNA; SG_SIwai_INRD17_0415-Metagenome-Stool specimen-DNA	1e-10	t__164745	g__Bifidobacterium	s__Bifidobacterium__infantis
4	~meta_variable|sg_project_id	0.514873	0.000234062	0	0.514414	0.515332	ASD - Tends to have constipation over Tends to have diarrhea	ASU_RKrajmalnikBrown_BIRD17_0287-16S sequencing-Stool specimen-DNA; SG_SIwai_INRD17_0415-16S sequencing-Stool specimen-DNA; SG_SIwai_INRD17_0415-16S PhyloChip-Stool specimen-DNA; SG_SIwai_INRD17_0415-Metagenome-Stool specimen-DNA	1e-10	t__172597	g__Bifidobacterium	s__Bifidobacterium__longum
4	~meta_variable|sg_project_id	0.887994	0.000308522	0	0.887389	0.888598	ASD - Tends to have constipation over Tends to have diarrhea	ASU_RKrajmalnikBrown_BIRD17_0287-16S sequencing-Stool specimen-DNA; SG_SIwai_INRD17_0415-16S sequencing-Stool specimen-DNA; SG_SIwai_INRD17_0415-16S PhyloChip-Stool specimen-DNA; SG_SIwai_INRD17_0415-Metagenome-Stool specimen-DNA	1e-10	t__186673	g__Bifidobacterium	s__Bifidobacterium__longum
4	~meta_variable|sg_project_id	2.14387	0.000133422	0	2.14361	2.14413	ASD - Tends to have constipation over Tends to have diarrhea	ASU_RKrajmalnikBrown_BIRD17_0287-16S sequencing-Stool specimen-DNA; SG_SIwai_INRD17_0415-16S sequencing-Stool specimen-DNA; SG_SIwai_INRD17_0415-16S PhyloChip-Stool specimen-DNA; SG_SIwai_INRD17_0415-Metagenome-Stool specimen-DNA	1e-10	t__229814	g__Bifidobacterium	s__Bifidobacterium__longum
4	~meta_variable|sg_project_id	4.82288	0.000221953	0	4.82244	4.82331	ASD - Tends to have constipation over Tends to have diarrhea	ASU_RKrajmalnikBrown_BIRD17_0287-16S sequencing-Stool specimen-DNA; SG_SIwai_INRD17_0415-16S sequencing-Stool specimen-DNA; SG_SIwai_INRD17_0415-16S PhyloChip-Stool specimen-DNA; SG_SIwai_INRD17_0415-Metagenome-Stool specimen-DNA	1e-10	t__221936	g__Bifidobacterium	s__Bifidobacterium__longum
4	~meta_variable|sg_project_id	5.53429	0.000353892	0	5.53359	5.53498	ASD - Tends to have constipation over Tends to have diarrhea	ASU_RKrajmalnikBrown_BIRD17_0287-16S sequencing-Stool specimen-DNA; SG_SIwai_INRD17_0415-16S sequencing-Stool specimen-DNA; SG_SIwai_INRD17_0415-16S PhyloChip-Stool specimen-DNA; SG_SIwai_INRD17_0415-Metagenome-Stool specimen-DNA	1e-10	t__159614	g__Bifidobacterium	s__Bifidobacterium__longum
3	~meta_variable|sg_project_id	-8.16503	0.969148	3.60881e-17	-10.0645	-6.26553	ASD - Tends to have constipation over Tends to have diarrhea	ASU_RKrajmalnikBrown_BIRD17_0287-16S sequencing-Stool specimen-DNA; SG_SIwai_INRD17_0415-16S sequencing-Stool specimen-DNA; SG_SIwai_INRD17_0415-Metagenome-Stool specimen-DNA	1e-10	t__208416	g__Bifidobacterium	s__Bifidobacterium__longum
4	~meta_variable|sg_project_id	-1.51357	0.000163134	0	-1.51389	-1.51326	ASD - Tends to have constipation over Tends to have diarrhea	ASU_RKrajmalnikBrown_BIRD17_0287-16S sequencing-Stool specimen-DNA; SG_SIwai_INRD17_0415-16S sequencing-Stool specimen-DNA; SG_SIwai_INRD17_0415-16S PhyloChip-Stool specimen-DNA; SG_SIwai_INRD17_0415-Metagenome-Stool specimen-DNA	1e-10	t__54053	g__Bifidobacterium	s__Bifidobacterium__pseudocatenulatum
4	~meta_variable|sg_project_id	4.65794	0.00116582	0	4.65566	4.66023	ASD - Tends to have constipation over Tends to have diarrhea	ASU_RKrajmalnikBrown_BIRD17_0287-16S sequencing-Stool specimen-DNA; SG_SIwai_INRD17_0415-16S sequencing-Stool specimen-DNA; SG_SIwai_INRD17_0415-16S PhyloChip-Stool specimen-DNA; SG_SIwai_INRD17_0415-Metagenome-Stool specimen-DNA	1e-10	t__194582	g__Bifidobacterium	s__Bifidobacterium__pseudocatenulatum
4	~meta_variable|sg_project_id	6.49458	0.000779485	0	6.49305	6.49611	ASD - Tends to have constipation over Tends to have diarrhea	ASU_RKrajmalnikBrown_BIRD17_0287-16S sequencing-Stool specimen-DNA; SG_SIwai_INRD17_0415-16S sequencing-Stool specimen-DNA; SG_SIwai_INRD17_0415-16S PhyloChip-Stool specimen-DNA; SG_SIwai_INRD17_0415-Metagenome-Stool specimen-DNA	1e-10	t__189165	g__Bifidobacterium	s__Bifidobacterium__pseudocatenulatum
3	~meta_variable|sg_project_id	9.72562	0.908401	9.50796e-27	7.94519	11.5061	ASD - Tends to have constipation over Tends to have diarrhea	ASU_RKrajmalnikBrown_BIRD17_0287-16S sequencing-Stool specimen-DNA; SG_SIwai_INRD17_0415-16S sequencing-Stool specimen-DNA; SG_SIwai_INRD17_0415-Metagenome-Stool specimen-DNA	1e-10	t__242355	g__Bifidobacterium	s__Bifidobacterium__pseudocatenulatum
4	~meta_variable|sg_project_id	0.966135	0.000164573	0	0.965812	0.966457	ASD - Tends to have constipation over Tends to have diarrhea	ASU_RKrajmalnikBrown_BIRD17_0287-16S sequencing-Stool specimen-DNA; SG_SIwai_INRD17_0415-16S sequencing-Stool specimen-DNA; SG_SIwai_INRD17_0415-16S PhyloChip-Stool specimen-DNA; SG_SIwai_INRD17_0415-Metagenome-Stool specimen-DNA	1e-10	t__93769	g__Bilophila	s__Bilophila__wadsworthia
3	~meta_variable|sg_project_id	5.87578	0.991784	3.13342e-09	3.93192	7.81964	ASD - Tends to have constipation over Tends to have diarrhea	ASU_RKrajmalnikBrown_BIRD17_0287-16S sequencing-Stool specimen-DNA; SG_SIwai_INRD17_0415-16S sequencing-Stool specimen-DNA; SG_SIwai_INRD17_0415-Metagenome-Stool specimen-DNA	1.65848e-06	t__254364	g__Blautia_A	s__Blautia_A__wexlerae
3	~meta_variable|sg_project_id	2.29221	0.57109	5.97618e-05	1.1729	3.41153	ASD - Tends to have constipation over Tends to have diarrhea	ASU_RKrajmalnikBrown_BIRD17_0287-16S sequencing-Stool specimen-DNA; SG_SIwai_INRD17_0415-16S sequencing-Stool specimen-DNA; SG_SIwai_INRD17_0415-Metagenome-Stool specimen-DNA	0.0188072	t__128068	g__Clostridium_M	s__Clostridium_M__bolteae
3	~meta_variable|sg_project_id	6.17258	0.99439	5.38689e-10	4.22361	8.12154	ASD - Tends to have constipation over Tends to have diarrhea	ASU_RKrajmalnikBrown_BIRD17_0287-16S sequencing-Stool specimen-DNA; SG_SIwai_INRD17_0415-16S sequencing-Stool specimen-DNA; SG_SIwai_INRD17_0415-Metagenome-Stool specimen-DNA	2.92027e-07	t__239619	g__Clostridium_M	s__Clostridium_M__bolteae
3	~meta_variable|sg_project_id	7.78454	1.04125	7.6521e-14	5.74373	9.82534	ASD - Tends to have constipation over Tends to have diarrhea	ASU_RKrajmalnikBrown_BIRD17_0287-16S sequencing-Stool specimen-DNA; SG_SIwai_INRD17_0415-16S sequencing-Stool specimen-DNA; SG_SIwai_INRD17_0415-Metagenome-Stool specimen-DNA	1e-10	t__144137	g__Clostridium_M	s__Clostridium_M__citroniae
4	~meta_variable|sg_project_id	-1.26853	0.000101051	0	-1.26873	-1.26833	ASD - Tends to have constipation over Tends to have diarrhea	ASU_RKrajmalnikBrown_BIRD17_0287-16S sequencing-Stool specimen-DNA; SG_SIwai_INRD17_0415-16S sequencing-Stool specimen-DNA; SG_SIwai_INRD17_0415-16S PhyloChip-Stool specimen-DNA; SG_SIwai_INRD17_0415-Metagenome-Stool specimen-DNA	1e-10	t__254946	g__Coprococcus	s__Coprococcus__eutactus_A
3	~meta_variable|sg_project_id	1.69787	0.43795	0.000105819	0.839499	2.55623	ASD - Tends to have constipation over Tends to have diarrhea	ASU_RKrajmalnikBrown_BIRD17_0287-16S sequencing-Stool specimen-DNA; SG_SIwai_INRD17_0415-16S sequencing-Stool specimen-DNA; SG_SIwai_INRD17_0415-Metagenome-Stool specimen-DNA	0.0324222	t__102835	g__Coprococcus_B	s__Coprococcus_B__comes
3	~meta_variable|sg_project_id	-7.47134	0.84187	7.01256e-19	-9.12137	-5.8213	ASD - Tends to have constipation over Tends to have diarrhea	ASU_RKrajmalnikBrown_BIRD17_0287-16S sequencing-Stool specimen-DNA; SG_SIwai_INRD17_0415-16S sequencing-Stool specimen-DNA; SG_SIwai_INRD17_0415-Metagenome-Stool specimen-DNA	1e-10	t__65127	g__Dorea	s__Dorea__longicatena
3	~meta_variable|sg_project_id	2.05566	0.512552	6.05553e-05	1.05108	3.06024	ASD - Tends to have constipation over Tends to have diarrhea	ASU_RKrajmalnikBrown_BIRD17_0287-16S sequencing-Stool specimen-DNA; SG_SIwai_INRD17_0415-16S sequencing-Stool specimen-DNA; SG_SIwai_INRD17_0415-Metagenome-Stool specimen-DNA	0.0190441	t__255208	g__Dorea	s__Dorea__longicatena
4	~meta_variable|sg_project_id	1.27068	0.000637753	0	1.26943	1.27193	ASD - Tends to have constipation over Tends to have diarrhea	ASU_RKrajmalnikBrown_BIRD17_0287-16S sequencing-Stool specimen-DNA; SG_SIwai_INRD17_0415-16S sequencing-Stool specimen-DNA; SG_SIwai_INRD17_0415-16S PhyloChip-Stool specimen-DNA; SG_SIwai_INRD17_0415-Metagenome-Stool specimen-DNA	1e-10	t__194122	g__Eggerthella	s__Eggerthella__lenta
3	~meta_variable|sg_project_id	7.22541	0.798631	1.46618e-19	5.66012	8.7907	ASD - Tends to have constipation over Tends to have diarrhea	ASU_RKrajmalnikBrown_BIRD17_0287-16S sequencing-Stool specimen-DNA; SG_SIwai_INRD17_0415-16S sequencing-Stool specimen-DNA; SG_SIwai_INRD17_0415-Metagenome-Stool specimen-DNA	1e-10	t__217265	g__Eisenbergiella	s__Eisenbergiella__tayi
3	~meta_variable|sg_project_id	-6.66915	1.00531	3.26892e-11	-8.63953	-4.69878	ASD - Tends to have constipation over Tends to have diarrhea	ASU_RKrajmalnikBrown_BIRD17_0287-16S sequencing-Stool specimen-DNA; SG_SIwai_INRD17_0415-16S sequencing-Stool specimen-DNA; SG_SIwai_INRD17_0415-Metagenome-Stool specimen-DNA	1.83562e-08	t__168911	g__Emergencia	s__Emergencia__timonensis
3	~meta_variable|sg_project_id	8.48458	0.97799	4.11628e-18	6.56776	10.4014	ASD - Tends to have constipation over Tends to have diarrhea	ASU_RKrajmalnikBrown_BIRD17_0287-16S sequencing-Stool specimen-DNA; SG_SIwai_INRD17_0415-16S sequencing-Stool specimen-DNA; SG_SIwai_INRD17_0415-Metagenome-Stool specimen-DNA	1e-10	t__262472	g__Emergencia	s__Emergencia__timonensis
4	~meta_variable|sg_project_id	-1.48353	0.0924526	6.06423e-58	-1.66473	-1.30232	ASD - Tends to have constipation over Tends to have diarrhea	ASU_RKrajmalnikBrown_BIRD17_0287-16S sequencing-Stool specimen-DNA; SG_SIwai_INRD17_0415-16S sequencing-Stool specimen-DNA; SG_SIwai_INRD17_0415-16S PhyloChip-Stool specimen-DNA; SG_SIwai_INRD17_0415-Metagenome-Stool specimen-DNA	1e-10	t__231640	g__Erysipelatoclostridium	s__Erysipelatoclostridium__ramosum
4	~meta_variable|sg_project_id	1.03063	0.000455082	0	1.02974	1.03153	ASD - Tends to have constipation over Tends to have diarrhea	ASU_RKrajmalnikBrown_BIRD17_0287-16S sequencing-Stool specimen-DNA; SG_SIwai_INRD17_0415-16S sequencing-Stool specimen-DNA; SG_SIwai_INRD17_0415-16S PhyloChip-Stool specimen-DNA; SG_SIwai_INRD17_0415-Metagenome-Stool specimen-DNA	1e-10	t__229007	g__Erysipelatoclostridium	s__Erysipelatoclostridium__ramosum
4	~meta_variable|sg_project_id	5.67418	0.000198225	0	5.6738	5.67457	ASD - Tends to have constipation over Tends to have diarrhea	ASU_RKrajmalnikBrown_BIRD17_0287-16S sequencing-Stool specimen-DNA; SG_SIwai_INRD17_0415-16S sequencing-Stool specimen-DNA; SG_SIwai_INRD17_0415-16S PhyloChip-Stool specimen-DNA; SG_SIwai_INRD17_0415-Metagenome-Stool specimen-DNA	1e-10	t__236264	g__Erysipelatoclostridium	s__Erysipelatoclostridium__ramosum
3	~meta_variable|sg_project_id	-8.221	0.867147	2.5302e-21	-9.92058	-6.52142	ASD - Tends to have constipation over Tends to have diarrhea	ASU_RKrajmalnikBrown_BIRD17_0287-16S sequencing-Stool specimen-DNA; SG_SIwai_INRD17_0415-16S sequencing-Stool specimen-DNA; SG_SIwai_INRD17_0415-Metagenome-Stool specimen-DNA	1e-10	t__176696	g__Faecalicatena	s__Faecalicatena__faecis
3	~meta_variable|sg_project_id	-7.01105	0.866472	5.89414e-16	-8.7093	-5.31279	ASD - Tends to have constipation over Tends to have diarrhea	ASU_RKrajmalnikBrown_BIRD17_0287-16S sequencing-Stool specimen-DNA; SG_SIwai_INRD17_0415-16S sequencing-Stool specimen-DNA; SG_SIwai_INRD17_0415-Metagenome-Stool specimen-DNA	1e-10	t__191874	g__Faecalicatena	s__Faecalicatena__faecis
3	~meta_variable|sg_project_id	-3.67299	0.666458	3.56376e-08	-4.97922	-2.36676	ASD - Tends to have constipation over Tends to have diarrhea	ASU_RKrajmalnikBrown_BIRD17_0287-16S sequencing-Stool specimen-DNA; SG_SIwai_INRD17_0415-16S sequencing-Stool specimen-DNA; SG_SIwai_INRD17_0415-Metagenome-Stool specimen-DNA	1.31475e-05	t__204735	g__Faecalicatena	s__Faecalicatena__faecis
3	~meta_variable|sg_project_id	8.01748	0.93705	1.16761e-17	6.1809	9.85407	ASD - Tends to have constipation over Tends to have diarrhea	ASU_RKrajmalnikBrown_BIRD17_0287-16S sequencing-Stool specimen-DNA; SG_SIwai_INRD17_0415-16S sequencing-Stool specimen-DNA; SG_SIwai_INRD17_0415-Metagenome-Stool specimen-DNA	1e-10	t__247309	g__Faecalicatena	s__Faecalicatena__faecis
3	~meta_variable|sg_project_id	2.60248	0.571957	5.36102e-06	1.48147	3.7235	ASD - Tends to have constipation over Tends to have diarrhea	ASU_RKrajmalnikBrown_BIRD17_0287-16S sequencing-Stool specimen-DNA; SG_SIwai_INRD17_0415-16S sequencing-Stool specimen-DNA; SG_SIwai_INRD17_0415-Metagenome-Stool specimen-DNA	0.00187131	t__263840	g__Faecalicatena	s__Faecalicatena__gnavus
3	~meta_variable|sg_project_id	9.65447	0.800344	1.65839e-33	8.08583	11.2231	ASD - Tends to have constipation over Tends to have diarrhea	ASU_RKrajmalnikBrown_BIRD17_0287-16S sequencing-Stool specimen-DNA; SG_SIwai_INRD17_0415-16S sequencing-Stool specimen-DNA; SG_SIwai_INRD17_0415-Metagenome-Stool specimen-DNA	1e-10	t__181856	g__Faecalicatena	s__Faecalicatena__gnavus
3	~meta_variable|sg_project_id	-7.36112	0.826827	5.4433e-19	-8.98167	-5.74056	ASD - Tends to have constipation over Tends to have diarrhea	ASU_RKrajmalnikBrown_BIRD17_0287-16S sequencing-Stool specimen-DNA; SG_SIwai_INRD17_0415-16S sequencing-Stool specimen-DNA; SG_SIwai_INRD17_0415-Metagenome-Stool specimen-DNA	1e-10	t__225945	g__Haemophilus_D	s__Haemophilus_D__parainfluenzae
3	~meta_variable|sg_project_id	-6.95031	0.833327	7.40151e-17	-8.5836	-5.31702	ASD - Tends to have constipation over Tends to have diarrhea	ASU_RKrajmalnikBrown_BIRD17_0287-16S sequencing-Stool specimen-DNA; SG_SIwai_INRD17_0415-16S sequencing-Stool specimen-DNA; SG_SIwai_INRD17_0415-Metagenome-Stool specimen-DNA	1e-10	t__164974	g__Haemophilus_D	s__Haemophilus_D__parainfluenzae
4	~meta_variable|sg_project_id	-5.33095	0.000541491	0	-5.33201	-5.32989	ASD - Tends to have constipation over Tends to have diarrhea	ASU_RKrajmalnikBrown_BIRD17_0287-16S sequencing-Stool specimen-DNA; SG_SIwai_INRD17_0415-16S sequencing-Stool specimen-DNA; SG_SIwai_INRD17_0415-16S PhyloChip-Stool specimen-DNA; SG_SIwai_INRD17_0415-Metagenome-Stool specimen-DNA	1e-10	t__153098	g__Haemophilus_D	s__Haemophilus_D__parainfluenzae_K
3	~meta_variable|sg_project_id	-7.72513	0.919264	4.32978e-17	-9.52685	-5.92341	ASD - Tends to have constipation over Tends to have diarrhea	ASU_RKrajmalnikBrown_BIRD17_0287-16S sequencing-Stool specimen-DNA; SG_SIwai_INRD17_0415-16S sequencing-Stool specimen-DNA; SG_SIwai_INRD17_0415-Metagenome-Stool specimen-DNA	1e-10	t__258125	g__Haemophilus_D	s__Haemophilus_D__parainfluenzae_L
3	~meta_variable|sg_project_id	-8.10623	1.00564	7.58028e-16	-10.0772	-6.13522	ASD - Tends to have constipation over Tends to have diarrhea	ASU_RKrajmalnikBrown_BIRD17_0287-16S sequencing-Stool specimen-DNA; SG_SIwai_INRD17_0415-16S sequencing-Stool specimen-DNA; SG_SIwai_INRD17_0415-Metagenome-Stool specimen-DNA	1e-10	t__257390	g__Hungatella	s__Hungatella__effluvii
4	~meta_variable|sg_project_id	0.648066	0.000360435	0	0.64736	0.648772	ASD - Tends to have constipation over Tends to have diarrhea	ASU_RKrajmalnikBrown_BIRD17_0287-16S sequencing-Stool specimen-DNA; SG_SIwai_INRD17_0415-16S sequencing-Stool specimen-DNA; SG_SIwai_INRD17_0415-16S PhyloChip-Stool specimen-DNA; SG_SIwai_INRD17_0415-Metagenome-Stool specimen-DNA	1e-10	t__159253	g__Intestinibacter	s__Intestinibacter__bartlettii
4	~meta_variable|sg_project_id	1.08593	5.44139e-05	0	1.08582	1.08603	ASD - Tends to have constipation over Tends to have diarrhea	ASU_RKrajmalnikBrown_BIRD17_0287-16S sequencing-Stool specimen-DNA; SG_SIwai_INRD17_0415-16S sequencing-Stool specimen-DNA; SG_SIwai_INRD17_0415-16S PhyloChip-Stool specimen-DNA; SG_SIwai_INRD17_0415-Metagenome-Stool specimen-DNA	1e-10	t__77881	g__Intestinibacter	s__Intestinibacter__bartlettii
4	~meta_variable|sg_project_id	0.721339	0.000536841	0	0.720287	0.722391	ASD - Tends to have constipation over Tends to have diarrhea	ASU_RKrajmalnikBrown_BIRD17_0287-16S sequencing-Stool specimen-DNA; SG_SIwai_INRD17_0415-16S sequencing-Stool specimen-DNA; SG_SIwai_INRD17_0415-16S PhyloChip-Stool specimen-DNA; SG_SIwai_INRD17_0415-Metagenome-Stool specimen-DNA	1e-10	t__53025	g__Lachnospira	s__Lachnospira__rogosae
4	~meta_variable|sg_project_id	0.568356	0.147148	0.000112244	0.279951	0.856761	ASD - Tends to have constipation over Tends to have diarrhea	ASU_RKrajmalnikBrown_BIRD17_0287-16S sequencing-Stool specimen-DNA; SG_SIwai_INRD17_0415-16S sequencing-Stool specimen-DNA; SG_SIwai_INRD17_0415-16S PhyloChip-Stool specimen-DNA; SG_SIwai_INRD17_0415-Metagenome-Stool specimen-DNA	0.0342902	t__104323	g__Lawsonibacter	s__Lawsonibacter__asaccharolyticus
4	~meta_variable|sg_project_id	0.631097	0.1078	4.7884e-09	0.419814	0.842381	ASD - Tends to have constipation over Tends to have diarrhea	ASU_RKrajmalnikBrown_BIRD17_0287-16S sequencing-Stool specimen-DNA; SG_SIwai_INRD17_0415-16S sequencing-Stool specimen-DNA; SG_SIwai_INRD17_0415-16S PhyloChip-Stool specimen-DNA; SG_SIwai_INRD17_0415-Metagenome-Stool specimen-DNA	2.50204e-06	t__214882	g__Monoglobus	s__Monoglobus__pectinilyticus
4	~meta_variable|sg_project_id	6.20372	0.00046365	0	6.20281	6.20463	ASD - Tends to have constipation over Tends to have diarrhea	ASU_RKrajmalnikBrown_BIRD17_0287-16S sequencing-Stool specimen-DNA; SG_SIwai_INRD17_0415-16S sequencing-Stool specimen-DNA; SG_SIwai_INRD17_0415-16S PhyloChip-Stool specimen-DNA; SG_SIwai_INRD17_0415-Metagenome-Stool specimen-DNA	1e-10	t__203606	g__Odoribacter	s__Odoribacter__splanchnicus
4	~meta_variable|sg_project_id	-1.46829	0.000143385	0	-1.46857	-1.46801	ASD - Tends to have constipation over Tends to have diarrhea	ASU_RKrajmalnikBrown_BIRD17_0287-16S sequencing-Stool specimen-DNA; SG_SIwai_INRD17_0415-16S sequencing-Stool specimen-DNA; SG_SIwai_INRD17_0415-16S PhyloChip-Stool specimen-DNA; SG_SIwai_INRD17_0415-Metagenome-Stool specimen-DNA	1e-10	t__258126	g__Parabacteroides	s__Parabacteroides__merdae
4	~meta_variable|sg_project_id	5.36918	0.000345303	0	5.3685	5.36985	ASD - Tends to have constipation over Tends to have diarrhea	ASU_RKrajmalnikBrown_BIRD17_0287-16S sequencing-Stool specimen-DNA; SG_SIwai_INRD17_0415-16S sequencing-Stool specimen-DNA; SG_SIwai_INRD17_0415-16S PhyloChip-Stool specimen-DNA; SG_SIwai_INRD17_0415-Metagenome-Stool specimen-DNA	1e-10	t__94238	g__Parabacteroides	s__Parabacteroides__merdae
3	~meta_variable|sg_project_id	-4.79019	1.02682	3.08531e-06	-6.80272	-2.77765	ASD - Tends to have constipation over Tends to have diarrhea	ASU_RKrajmalnikBrown_BIRD17_0287-16S sequencing-Stool specimen-DNA; SG_SIwai_INRD17_0415-16S sequencing-Stool specimen-DNA; SG_SIwai_INRD17_0415-Metagenome-Stool specimen-DNA	0.00108623	t__266792	g__Parabacteroides	s__Parabacteroides__merdae
3	~meta_variable|sg_project_id	8.0654	1.01713	2.19929e-15	6.07186	10.0589	ASD - Tends to have constipation over Tends to have diarrhea	ASU_RKrajmalnikBrown_BIRD17_0287-16S sequencing-Stool specimen-DNA; SG_SIwai_INRD17_0415-16S sequencing-Stool specimen-DNA; SG_SIwai_INRD17_0415-Metagenome-Stool specimen-DNA	1e-10	t__120845	g__Streptococcus	s__PROV_t__120845
4	~meta_variable|sg_project_id	4.50122	0.000340953	0	4.50055	4.50188	ASD - Tends to have constipation over Tends to have diarrhea	ASU_RKrajmalnikBrown_BIRD17_0287-16S sequencing-Stool specimen-DNA; SG_SIwai_INRD17_0415-16S sequencing-Stool specimen-DNA; SG_SIwai_INRD17_0415-16S PhyloChip-Stool specimen-DNA; SG_SIwai_INRD17_0415-Metagenome-Stool specimen-DNA	1e-10	t__158026	g__Turicibacter	s__PROV_t__158026
3	~meta_variable|sg_project_id	4.97732	0.981352	3.93873e-07	3.0539	6.90073	ASD - Tends to have constipation over Tends to have diarrhea	ASU_RKrajmalnikBrown_BIRD17_0287-16S sequencing-Stool specimen-DNA; SG_SIwai_INRD17_0415-16S sequencing-Stool specimen-DNA; SG_SIwai_INRD17_0415-Metagenome-Stool specimen-DNA	0.000141315	t__169220	g__Streptococcus	s__PROV_t__169220
4	~meta_variable|sg_project_id	0.455153	0.000187964	0	0.454785	0.455521	ASD - Tends to have constipation over Tends to have diarrhea	ASU_RKrajmalnikBrown_BIRD17_0287-16S sequencing-Stool specimen-DNA; SG_SIwai_INRD17_0415-16S sequencing-Stool specimen-DNA; SG_SIwai_INRD17_0415-16S PhyloChip-Stool specimen-DNA; SG_SIwai_INRD17_0415-Metagenome-Stool specimen-DNA	1e-10	t__171082	g__PROV_t__171082	s__PROV_t__171082
3	~meta_variable|sg_project_id	-8.91398	1.12814	2.75644e-15	-11.1251	-6.70286	ASD - Tends to have constipation over Tends to have diarrhea	ASU_RKrajmalnikBrown_BIRD17_0287-16S sequencing-Stool specimen-DNA; SG_SIwai_INRD17_0415-16S sequencing-Stool specimen-DNA; SG_SIwai_INRD17_0415-Metagenome-Stool specimen-DNA	1e-10	t__172687	g__PROV_t__172687	s__PROV_t__172687
4	~meta_variable|sg_project_id	-5.07768	0.000289667	0	-5.07824	-5.07711	ASD - Tends to have constipation over Tends to have diarrhea	ASU_RKrajmalnikBrown_BIRD17_0287-16S sequencing-Stool specimen-DNA; SG_SIwai_INRD17_0415-16S sequencing-Stool specimen-DNA; SG_SIwai_INRD17_0415-16S PhyloChip-Stool specimen-DNA; SG_SIwai_INRD17_0415-Metagenome-Stool specimen-DNA	1e-10	t__180623	g__PROV_t__116819	s__PROV_t__180623
3	~meta_variable|sg_project_id	7.41587	0.822049	1.86043e-19	5.80468	9.02705	ASD - Tends to have constipation over Tends to have diarrhea	ASU_RKrajmalnikBrown_BIRD17_0287-16S sequencing-Stool specimen-DNA; SG_SIwai_INRD17_0415-16S sequencing-Stool specimen-DNA; SG_SIwai_INRD17_0415-Metagenome-Stool specimen-DNA	1e-10	t__193216	g__Erysipelatoclostridium	s__PROV_t__181294
3	~meta_variable|sg_project_id	7.75747	0.812015	1.2555e-21	6.16595	9.34899	ASD - Tends to have constipation over Tends to have diarrhea	ASU_RKrajmalnikBrown_BIRD17_0287-16S sequencing-Stool specimen-DNA; SG_SIwai_INRD17_0415-16S sequencing-Stool specimen-DNA; SG_SIwai_INRD17_0415-Metagenome-Stool specimen-DNA	1e-10	t__223513	g__Erysipelatoclostridium	s__PROV_t__181294
4	~meta_variable|sg_project_id	4.30737	0.00045745	0	4.30647	4.30826	ASD - Tends to have constipation over Tends to have diarrhea	ASU_RKrajmalnikBrown_BIRD17_0287-16S sequencing-Stool specimen-DNA; SG_SIwai_INRD17_0415-16S sequencing-Stool specimen-DNA; SG_SIwai_INRD17_0415-16S PhyloChip-Stool specimen-DNA; SG_SIwai_INRD17_0415-Metagenome-Stool specimen-DNA	1e-10	t__182732	g__PROV_t__182732	s__PROV_t__182732
4	~meta_variable|sg_project_id	3.22626	0.000211121	0	3.22585	3.22667	ASD - Tends to have constipation over Tends to have diarrhea	ASU_RKrajmalnikBrown_BIRD17_0287-16S sequencing-Stool specimen-DNA; SG_SIwai_INRD17_0415-16S sequencing-Stool specimen-DNA; SG_SIwai_INRD17_0415-16S PhyloChip-Stool specimen-DNA; SG_SIwai_INRD17_0415-Metagenome-Stool specimen-DNA	1e-10	t__185743	g__Veillonella	s__PROV_t__185743
4	~meta_variable|sg_project_id	-0.685438	0.0886468	1.05669e-14	-0.859183	-0.511694	ASD - Tends to have constipation over Tends to have diarrhea	ASU_RKrajmalnikBrown_BIRD17_0287-16S sequencing-Stool specimen-DNA; SG_SIwai_INRD17_0415-16S sequencing-Stool specimen-DNA; SG_SIwai_INRD17_0415-16S PhyloChip-Stool specimen-DNA; SG_SIwai_INRD17_0415-Metagenome-Stool specimen-DNA	1e-10	t__192254	g__PROV_t__192254	s__PROV_t__192254
4	~meta_variable|sg_project_id	5.78094	0.000365745	0	5.78023	5.78166	ASD - Tends to have constipation over Tends to have diarrhea	ASU_RKrajmalnikBrown_BIRD17_0287-16S sequencing-Stool specimen-DNA; SG_SIwai_INRD17_0415-16S sequencing-Stool specimen-DNA; SG_SIwai_INRD17_0415-16S PhyloChip-Stool specimen-DNA; SG_SIwai_INRD17_0415-Metagenome-Stool specimen-DNA	1e-10	t__199089	g__Erysipelatoclostridium	s__PROV_t__199089
4	~meta_variable|sg_project_id	-5.00141	0.000217921	0	-5.00183	-5.00098	ASD - Tends to have constipation over Tends to have diarrhea	ASU_RKrajmalnikBrown_BIRD17_0287-16S sequencing-Stool specimen-DNA; SG_SIwai_INRD17_0415-16S sequencing-Stool specimen-DNA; SG_SIwai_INRD17_0415-16S PhyloChip-Stool specimen-DNA; SG_SIwai_INRD17_0415-Metagenome-Stool specimen-DNA	1e-10	t__200009	g__PROV_t__200009	s__PROV_t__200009
3	~meta_variable|sg_project_id	6.53126	0.997004	5.7195e-11	4.57717	8.48536	ASD - Tends to have constipation over Tends to have diarrhea	ASU_RKrajmalnikBrown_BIRD17_0287-16S sequencing-Stool specimen-DNA; SG_SIwai_INRD17_0415-16S sequencing-Stool specimen-DNA; SG_SIwai_INRD17_0415-Metagenome-Stool specimen-DNA	3.20025e-08	t__202092	g__Streptococcus	s__PROV_t__202092
3	~meta_variable|sg_project_id	-6.21062	0.867743	8.23327e-13	-7.91137	-4.50988	ASD - Tends to have constipation over Tends to have diarrhea	ASU_RKrajmalnikBrown_BIRD17_0287-16S sequencing-Stool specimen-DNA; SG_SIwai_INRD17_0415-16S sequencing-Stool specimen-DNA; SG_SIwai_INRD17_0415-Metagenome-Stool specimen-DNA	4.94846e-10	t__203832	g__Streptococcus	s__PROV_t__203832
4	~meta_variable|sg_project_id	-2.15911	0.000328606	0	-2.15975	-2.15846	ASD - Tends to have constipation over Tends to have diarrhea	ASU_RKrajmalnikBrown_BIRD17_0287-16S sequencing-Stool specimen-DNA; SG_SIwai_INRD17_0415-16S sequencing-Stool specimen-DNA; SG_SIwai_INRD17_0415-16S PhyloChip-Stool specimen-DNA; SG_SIwai_INRD17_0415-Metagenome-Stool specimen-DNA	1e-10	t__208914	g__PROV_t__116819	s__PROV_t__208914
3	~meta_variable|sg_project_id	8.07253	0.875732	3.02567e-20	6.35613	9.78894	ASD - Tends to have constipation over Tends to have diarrhea	ASU_RKrajmalnikBrown_BIRD17_0287-16S sequencing-Stool specimen-DNA; SG_SIwai_INRD17_0415-16S sequencing-Stool specimen-DNA; SG_SIwai_INRD17_0415-Metagenome-Stool specimen-DNA	1e-10	t__212301	g__Anaerotruncus	s__PROV_t__212301
3	~meta_variable|sg_project_id	-8.88618	0.89799	4.34828e-23	-10.6462	-7.12616	ASD - Tends to have constipation over Tends to have diarrhea	ASU_RKrajmalnikBrown_BIRD17_0287-16S sequencing-Stool specimen-DNA; SG_SIwai_INRD17_0415-16S sequencing-Stool specimen-DNA; SG_SIwai_INRD17_0415-Metagenome-Stool specimen-DNA	1e-10	t__214216	g__Collinsella	s__PROV_t__214216
3	~meta_variable|sg_project_id	9.01402	1.03981	4.36402e-18	6.97602	11.052	ASD - Tends to have constipation over Tends to have diarrhea	ASU_RKrajmalnikBrown_BIRD17_0287-16S sequencing-Stool specimen-DNA; SG_SIwai_INRD17_0415-16S sequencing-Stool specimen-DNA; SG_SIwai_INRD17_0415-Metagenome-Stool specimen-DNA	1e-10	t__216683	g__PROV_t__216683	s__PROV_t__216683
4	~meta_variable|sg_project_id	4.71634	0.000361336	0	4.71563	4.71705	ASD - Tends to have constipation over Tends to have diarrhea	ASU_RKrajmalnikBrown_BIRD17_0287-16S sequencing-Stool specimen-DNA; SG_SIwai_INRD17_0415-16S sequencing-Stool specimen-DNA; SG_SIwai_INRD17_0415-16S PhyloChip-Stool specimen-DNA; SG_SIwai_INRD17_0415-Metagenome-Stool specimen-DNA	1e-10	t__241292	g__Agathobaculum	s__PROV_t__225463
3	~meta_variable|sg_project_id	6.84409	0.843838	5.03407e-16	5.1902	8.49798	ASD - Tends to have constipation over Tends to have diarrhea	ASU_RKrajmalnikBrown_BIRD17_0287-16S sequencing-Stool specimen-DNA; SG_SIwai_INRD17_0415-16S sequencing-Stool specimen-DNA; SG_SIwai_INRD17_0415-Metagenome-Stool specimen-DNA	1e-10	t__234883	g__Streptococcus	s__PROV_t__234883
3	~meta_variable|sg_project_id	9.81436	2.16077	5.57047e-06	5.57933	14.0494	ASD - Tends to have constipation over Tends to have diarrhea	ASU_RKrajmalnikBrown_BIRD17_0287-16S sequencing-Stool specimen-DNA; SG_SIwai_INRD17_0415-16S sequencing-Stool specimen-DNA; SG_SIwai_INRD17_0415-Metagenome-Stool specimen-DNA	0.0019437	t__237852	g__Ruminococcus_E	s__PROV_t__237852
3	~meta_variable|sg_project_id	7.76031	0.843048	3.4147e-20	6.10797	9.41265	ASD - Tends to have constipation over Tends to have diarrhea	ASU_RKrajmalnikBrown_BIRD17_0287-16S sequencing-Stool specimen-DNA; SG_SIwai_INRD17_0415-16S sequencing-Stool specimen-DNA; SG_SIwai_INRD17_0415-Metagenome-Stool specimen-DNA	1e-10	t__247635	g__Clostridium_Q	s__PROV_t__247635
3	~meta_variable|sg_project_id	7.22898	0.871218	1.06274e-16	5.52143	8.93654	ASD - Tends to have constipation over Tends to have diarrhea	ASU_RKrajmalnikBrown_BIRD17_0287-16S sequencing-Stool specimen-DNA; SG_SIwai_INRD17_0415-16S sequencing-Stool specimen-DNA; SG_SIwai_INRD17_0415-Metagenome-Stool specimen-DNA	1e-10	t__248461	g__Erysipelatoclostridium	s__PROV_t__248461
3	~meta_variable|sg_project_id	6.91339	0.871791	2.18962e-15	5.20471	8.62207	ASD - Tends to have constipation over Tends to have diarrhea	ASU_RKrajmalnikBrown_BIRD17_0287-16S sequencing-Stool specimen-DNA; SG_SIwai_INRD17_0415-16S sequencing-Stool specimen-DNA; SG_SIwai_INRD17_0415-Metagenome-Stool specimen-DNA	1e-10	t__260198	g__Clostridium_Q	s__PROV_t__260198
4	~meta_variable|sg_project_id	4.83749	0.000446454	0	4.83662	4.83837	ASD - Tends to have constipation over Tends to have diarrhea	ASU_RKrajmalnikBrown_BIRD17_0287-16S sequencing-Stool specimen-DNA; SG_SIwai_INRD17_0415-16S sequencing-Stool specimen-DNA; SG_SIwai_INRD17_0415-16S PhyloChip-Stool specimen-DNA; SG_SIwai_INRD17_0415-Metagenome-Stool specimen-DNA	1e-10	t__265590	g__PROV_t__265590	s__PROV_t__265590
4	~meta_variable|sg_project_id	-0.817209	0.097697	6.02532e-17	-1.00869	-0.625726	ASD - Tends to have constipation over Tends to have diarrhea	ASU_RKrajmalnikBrown_BIRD17_0287-16S sequencing-Stool specimen-DNA; SG_SIwai_INRD17_0415-16S sequencing-Stool specimen-DNA; SG_SIwai_INRD17_0415-16S PhyloChip-Stool specimen-DNA; SG_SIwai_INRD17_0415-Metagenome-Stool specimen-DNA	1e-10	t__196175	g__Roseburia	s__Roseburia__intestinalis
4	~meta_variable|sg_project_id	-0.618593	0.0324408	4.62619e-81	-0.682176	-0.55501	ASD - Tends to have constipation over Tends to have diarrhea	ASU_RKrajmalnikBrown_BIRD17_0287-16S sequencing-Stool specimen-DNA; SG_SIwai_INRD17_0415-16S sequencing-Stool specimen-DNA; SG_SIwai_INRD17_0415-16S PhyloChip-Stool specimen-DNA; SG_SIwai_INRD17_0415-Metagenome-Stool specimen-DNA	1e-10	t__141584	g__Roseburia	s__Roseburia__intestinalis
4	~meta_variable|sg_project_id	-0.567654	0.0762061	9.40938e-14	-0.717015	-0.418293	ASD - Tends to have constipation over Tends to have diarrhea	ASU_RKrajmalnikBrown_BIRD17_0287-16S sequencing-Stool specimen-DNA; SG_SIwai_INRD17_0415-16S sequencing-Stool specimen-DNA; SG_SIwai_INRD17_0415-16S PhyloChip-Stool specimen-DNA; SG_SIwai_INRD17_0415-Metagenome-Stool specimen-DNA	1e-10	t__27000	g__Roseburia	s__Roseburia__intestinalis
4	~meta_variable|sg_project_id	-0.362057	0.00169189	0	-0.365373	-0.358741	ASD - Tends to have constipation over Tends to have diarrhea	ASU_RKrajmalnikBrown_BIRD17_0287-16S sequencing-Stool specimen-DNA; SG_SIwai_INRD17_0415-16S sequencing-Stool specimen-DNA; SG_SIwai_INRD17_0415-16S PhyloChip-Stool specimen-DNA; SG_SIwai_INRD17_0415-Metagenome-Stool specimen-DNA	1e-10	t__187045	g__Roseburia	s__Roseburia__intestinalis
4	~meta_variable|sg_project_id	-1.54156	0.000340171	0	-1.54223	-1.54089	ASD - Tends to have constipation over Tends to have diarrhea	ASU_RKrajmalnikBrown_BIRD17_0287-16S sequencing-Stool specimen-DNA; SG_SIwai_INRD17_0415-16S sequencing-Stool specimen-DNA; SG_SIwai_INRD17_0415-16S PhyloChip-Stool specimen-DNA; SG_SIwai_INRD17_0415-Metagenome-Stool specimen-DNA	1e-10	t__221394	g__Ruminococcus_D	s__Ruminococcus_D__bicirculans
3	~meta_variable|sg_project_id	-7.87066	0.86889	1.32513e-19	-9.57365	-6.16767	ASD - Tends to have constipation over Tends to have diarrhea	ASU_RKrajmalnikBrown_BIRD17_0287-16S sequencing-Stool specimen-DNA; SG_SIwai_INRD17_0415-16S sequencing-Stool specimen-DNA; SG_SIwai_INRD17_0415-Metagenome-Stool specimen-DNA	1e-10	t__258648	g__Ruminococcus_D	s__Ruminococcus_D__bicirculans
3	~meta_variable|sg_project_id	7.0799	1.00871	2.23799e-12	5.10287	9.05693	ASD - Tends to have constipation over Tends to have diarrhea	ASU_RKrajmalnikBrown_BIRD17_0287-16S sequencing-Stool specimen-DNA; SG_SIwai_INRD17_0415-16S sequencing-Stool specimen-DNA; SG_SIwai_INRD17_0415-Metagenome-Stool specimen-DNA	1.32645e-09	t__233326	g__Ruminococcus_D	s__Ruminococcus_D__bicirculans
4	~meta_variable|sg_project_id	0.754995	0.000306465	0	0.754394	0.755595	ASD - Tends to have constipation over Tends to have diarrhea	ASU_RKrajmalnikBrown_BIRD17_0287-16S sequencing-Stool specimen-DNA; SG_SIwai_INRD17_0415-16S sequencing-Stool specimen-DNA; SG_SIwai_INRD17_0415-16S PhyloChip-Stool specimen-DNA; SG_SIwai_INRD17_0415-Metagenome-Stool specimen-DNA	1e-10	t__239772	g__Ruminococcus_E	s__Ruminococcus_E__bromii_B
4	~meta_variable|sg_project_id	5.14888	0.000458893	0	5.14798	5.14978	ASD - Tends to have constipation over Tends to have diarrhea	ASU_RKrajmalnikBrown_BIRD17_0287-16S sequencing-Stool specimen-DNA; SG_SIwai_INRD17_0415-16S sequencing-Stool specimen-DNA; SG_SIwai_INRD17_0415-16S PhyloChip-Stool specimen-DNA; SG_SIwai_INRD17_0415-Metagenome-Stool specimen-DNA	1e-10	t__253951	g__Ruthenibacterium	s__Ruthenibacterium__lactatiformans
3	~meta_variable|sg_project_id	4.86433	0.979666	6.85985e-07	2.94422	6.78444	ASD - Tends to have constipation over Tends to have diarrhea	ASU_RKrajmalnikBrown_BIRD17_0287-16S sequencing-Stool specimen-DNA; SG_SIwai_INRD17_0415-16S sequencing-Stool specimen-DNA; SG_SIwai_INRD17_0415-Metagenome-Stool specimen-DNA	0.000245278	t__105936	g__Streptococcus	s__Streptococcus__parasanguinis
3	~meta_variable|sg_project_id	6.10181	0.88958	6.92457e-12	4.35827	7.84536	ASD - Tends to have constipation over Tends to have diarrhea	ASU_RKrajmalnikBrown_BIRD17_0287-16S sequencing-Stool specimen-DNA; SG_SIwai_INRD17_0415-16S sequencing-Stool specimen-DNA; SG_SIwai_INRD17_0415-Metagenome-Stool specimen-DNA	4.0032e-09	t__141121	g__Streptococcus	s__Streptococcus__parasanguinis
3	~meta_variable|sg_project_id	-6.91343	0.819874	3.38908e-17	-8.52036	-5.30651	ASD - Tends to have constipation over Tends to have diarrhea	ASU_RKrajmalnikBrown_BIRD17_0287-16S sequencing-Stool specimen-DNA; SG_SIwai_INRD17_0415-16S sequencing-Stool specimen-DNA; SG_SIwai_INRD17_0415-Metagenome-Stool specimen-DNA	1e-10	t__139073	g__Streptococcus	s__Streptococcus__salivarius
3	~meta_variable|sg_project_id	-6.44191	0.873474	1.64291e-13	-8.15388	-4.72993	ASD - Tends to have constipation over Tends to have diarrhea	ASU_RKrajmalnikBrown_BIRD17_0287-16S sequencing-Stool specimen-DNA; SG_SIwai_INRD17_0415-16S sequencing-Stool specimen-DNA; SG_SIwai_INRD17_0415-Metagenome-Stool specimen-DNA	1.03026e-10	t__220096	g__Streptococcus	s__Streptococcus__salivarius
3	~meta_variable|sg_project_id	6.12613	1.01026	1.32867e-09	4.14605	8.10622	ASD - Tends to have constipation over Tends to have diarrhea	ASU_RKrajmalnikBrown_BIRD17_0287-16S sequencing-Stool specimen-DNA; SG_SIwai_INRD17_0415-16S sequencing-Stool specimen-DNA; SG_SIwai_INRD17_0415-Metagenome-Stool specimen-DNA	7.1045e-07	t__185255	g__Streptococcus	s__Streptococcus__salivarius
3	~meta_variable|sg_project_id	6.13897	1.01043	1.23503e-09	4.15858	8.11937	ASD - Tends to have constipation over Tends to have diarrhea	ASU_RKrajmalnikBrown_BIRD17_0287-16S sequencing-Stool specimen-DNA; SG_SIwai_INRD17_0415-16S sequencing-Stool specimen-DNA; SG_SIwai_INRD17_0415-Metagenome-Stool specimen-DNA	6.61888e-07	t__105270	g__Streptococcus	s__Streptococcus__salivarius
3	~meta_variable|sg_project_id	6.51741	1.01495	1.35042e-10	4.52813	8.50668	ASD - Tends to have constipation over Tends to have diarrhea	ASU_RKrajmalnikBrown_BIRD17_0287-16S sequencing-Stool specimen-DNA; SG_SIwai_INRD17_0415-16S sequencing-Stool specimen-DNA; SG_SIwai_INRD17_0415-Metagenome-Stool specimen-DNA	7.46717e-08	t__193768	g__Streptococcus	s__Streptococcus__salivarius
4	~meta_variable|sg_project_id	3.83143	0.000822025	0	3.82982	3.83304	ASD - Tends to have constipation over Tends to have diarrhea	ASU_RKrajmalnikBrown_BIRD17_0287-16S sequencing-Stool specimen-DNA; SG_SIwai_INRD17_0415-16S sequencing-Stool specimen-DNA; SG_SIwai_INRD17_0415-16S PhyloChip-Stool specimen-DNA; SG_SIwai_INRD17_0415-Metagenome-Stool specimen-DNA	1e-10	t__207036	g__Streptococcus	s__Streptococcus__thermophilus
4	~meta_variable|sg_project_id	4.30142	0.00062829	0	4.30019	4.30266	ASD - Tends to have constipation over Tends to have diarrhea	ASU_RKrajmalnikBrown_BIRD17_0287-16S sequencing-Stool specimen-DNA; SG_SIwai_INRD17_0415-16S sequencing-Stool specimen-DNA; SG_SIwai_INRD17_0415-16S PhyloChip-Stool specimen-DNA; SG_SIwai_INRD17_0415-Metagenome-Stool specimen-DNA	1e-10	t__123044	g__Streptococcus	s__Streptococcus__thermophilus
4	~meta_variable|sg_project_id	4.46761	0.000219679	0	4.46718	4.46804	ASD - Tends to have constipation over Tends to have diarrhea	ASU_RKrajmalnikBrown_BIRD17_0287-16S sequencing-Stool specimen-DNA; SG_SIwai_INRD17_0415-16S sequencing-Stool specimen-DNA; SG_SIwai_INRD17_0415-16S PhyloChip-Stool specimen-DNA; SG_SIwai_INRD17_0415-Metagenome-Stool specimen-DNA	1e-10	t__163956	g__Streptococcus	s__Streptococcus__thermophilus
4	~meta_variable|sg_project_id	4.73001	0.000458088	0	4.72912	4.73091	ASD - Tends to have constipation over Tends to have diarrhea	ASU_RKrajmalnikBrown_BIRD17_0287-16S sequencing-Stool specimen-DNA; SG_SIwai_INRD17_0415-16S sequencing-Stool specimen-DNA; SG_SIwai_INRD17_0415-16S PhyloChip-Stool specimen-DNA; SG_SIwai_INRD17_0415-Metagenome-Stool specimen-DNA	1e-10	t__101543	g__Streptococcus	s__Streptococcus__thermophilus
3	~meta_variable|sg_project_id	-8.65198	1.0067	8.36834e-18	-10.6251	-6.67889	ASD - Tends to have constipation over Tends to have diarrhea	ASU_RKrajmalnikBrown_BIRD17_0287-16S sequencing-Stool specimen-DNA; SG_SIwai_INRD17_0415-16S sequencing-Stool specimen-DNA; SG_SIwai_INRD17_0415-Metagenome-Stool specimen-DNA	1e-10	t__220887	g__Streptococcus	s__Streptococcus__thermophilus
3	~meta_variable|sg_project_id	7.00721	0.851022	1.81266e-16	5.33923	8.67518	ASD - Tends to have constipation over Tends to have diarrhea	ASU_RKrajmalnikBrown_BIRD17_0287-16S sequencing-Stool specimen-DNA; SG_SIwai_INRD17_0415-16S sequencing-Stool specimen-DNA; SG_SIwai_INRD17_0415-Metagenome-Stool specimen-DNA	1e-10	t__194383	g__Streptococcus	s__Streptococcus__thermophilus
3	~meta_variable|sg_project_id	-6.4108	0.998452	1.35613e-10	-8.36773	-4.45387	ASD - Tends to have constipation over Tends to have diarrhea	ASU_RKrajmalnikBrown_BIRD17_0287-16S sequencing-Stool specimen-DNA; SG_SIwai_INRD17_0415-16S sequencing-Stool specimen-DNA; SG_SIwai_INRD17_0415-Metagenome-Stool specimen-DNA	7.49431e-08	t__223872	g__Veillonella	s__Veillonella__atypica
4	~meta_variable|sg_project_id	-0.766908	0.0982407	5.88357e-15	-0.959457	-0.57436	ASD - Tends to have constipation over Tends to have diarrhea	ASU_RKrajmalnikBrown_BIRD17_0287-16S sequencing-Stool specimen-DNA; SG_SIwai_INRD17_0415-16S sequencing-Stool specimen-DNA; SG_SIwai_INRD17_0415-16S PhyloChip-Stool specimen-DNA; SG_SIwai_INRD17_0415-Metagenome-Stool specimen-DNA	1e-10	t__260604	g__Veillonella	s__Veillonella__parvula_A

## Sheet: case.VS.control_NoAgglom_age
Table S6: Strain level meta-analysis comparing young (2-9 years old) children with Autism Spectrum Disorder (ASD) to neurotypical (NT) children. Significant (q<0.05) random-effects models for non-aggregated data are reported. In cases where a strain was detected in multiple datasets from the same study, multi-level models (~meta_variable|sg_project_id) were built.
Detection_count	Model	Effect_size	Standard_error	Pvalue	CILB	CIUB	CIMA_test	Datasets	Padjust	Bin	genus	species
4	~meta_variable|sg_project_id	-1.65993	0.000720573	0	-1.66134	-1.65852	Childhood - NT over ASD	ASU_RKrajmalnikBrown_BIRD17_0287-16S sequencing-Stool specimen-DNA; SG_SIwai_INRD17_0415-16S sequencing-Stool specimen-DNA; SG_SIwai_INRD17_0415-16S PhyloChip-Stool specimen-DNA; SG_SIwai_INRD17_0415-Metagenome-Stool specimen-DNA	1e-10	t__182732	g__PROV_t__182732	s__PROV_t__182732
4	~meta_variable|sg_project_id	0.526782	0.000286542	0	0.52622	0.527343	Childhood - NT over ASD	ASU_RKrajmalnikBrown_BIRD17_0287-16S sequencing-Stool specimen-DNA; SG_SIwai_INRD17_0415-16S sequencing-Stool specimen-DNA; SG_SIwai_INRD17_0415-16S PhyloChip-Stool specimen-DNA; SG_SIwai_INRD17_0415-Metagenome-Stool specimen-DNA	1e-10	t__261084	g__Faecalicatena	s__Faecalicatena__lactaris
4	~meta_variable|sg_project_id	1.8616	0.000128514	0	1.86135	1.86185	Childhood - NT over ASD	ASU_RKrajmalnikBrown_BIRD17_0287-16S sequencing-Stool specimen-DNA; SG_SIwai_INRD17_0415-16S sequencing-Stool specimen-DNA; SG_SIwai_INRD17_0415-16S PhyloChip-Stool specimen-DNA; SG_SIwai_INRD17_0415-Metagenome-Stool specimen-DNA	1e-10	t__227850	g__Bacteroides_B	s__Bacteroides_B__dorei
5	~meta_variable|sg_project_id	-0.667924	6.22321e-05	0	-0.668046	-0.667802	Childhood - NT over ASD	ASU_RKrajmalnikBrown_BIRD17_0287-16S sequencing-Stool specimen-DNA; IISERB_VSharma_BIRD18_0292-16S sequencing-Stool specimen-DNA; SG_SIwai_INRD17_0415-16S sequencing-Stool specimen-DNA; SG_SIwai_INRD17_0415-16S PhyloChip-Stool specimen-DNA; SG_SIwai_INRD17_0415-Metagenome-Stool specimen-DNA	1e-10	t__264664	g__Bacteroides	s__Bacteroides__nordii
5	~meta_variable|sg_project_id	-0.657312	0.0383057	5.32239e-66	-0.73239	-0.582234	Childhood - NT over ASD	ASU_RKrajmalnikBrown_BIRD17_0287-16S sequencing-Stool specimen-DNA; IISERB_VSharma_BIRD18_0292-16S sequencing-Stool specimen-DNA; SG_SIwai_INRD17_0415-16S sequencing-Stool specimen-DNA; SG_SIwai_INRD17_0415-16S PhyloChip-Stool specimen-DNA; SG_SIwai_INRD17_0415-Metagenome-Stool specimen-DNA	1e-10	t__192936	g__Parabacteroides	s__Parabacteroides__merdae
5	~meta_variable|sg_project_id	1.49457	0.320597	3.1343e-06	0.866207	2.12293	Childhood - NT over ASD	ASU_RKrajmalnikBrown_BIRD13_0286-16S sequencing-Stool specimen-DNA; ASU_RKrajmalnikBrown_BIRD17_0287-16S sequencing-Stool specimen-DNA; SG_SIwai_INRD17_0415-16S sequencing-Stool specimen-DNA; SG_SIwai_INRD17_0415-16S PhyloChip-Stool specimen-DNA; SG_SIwai_INRD17_0415-Metagenome-Stool specimen-DNA	0.00110306	t__163956	g__Streptococcus	s__Streptococcus__thermophilus
5	~meta_variable|sg_project_id	2.10679	0.533601	7.87231e-05	1.06095	3.15263	Childhood - NT over ASD	ASU_RKrajmalnikBrown_BIRD18_0294-16S sequencing-Stool specimen-DNA; ASU_RKrajmalnikBrown_BIRD17_0287-16S sequencing-Stool specimen-DNA; IISERB_VSharma_BIRD18_0292-16S sequencing-Stool specimen-DNA; SG_SIwai_INRD17_0415-16S PhyloChip-Stool specimen-DNA; SG_SIwai_INRD17_0415-Metagenome-Stool specimen-DNA	0.0244227	t__38498	g__Bacteroides_A	s__Bacteroides_A__coprocola
6	~meta_variable|sg_project_id	-1.45065	0.00021667	0	-1.45108	-1.45023	Childhood - NT over ASD	ASU_RKrajmalnikBrown_BIRD13_0286-16S sequencing-Stool specimen-DNA; ASU_RKrajmalnikBrown_BIRD18_0294-16S sequencing-Stool specimen-DNA; ASU_RKrajmalnikBrown_BIRD17_0287-16S sequencing-Stool specimen-DNA; SG_SIwai_INRD17_0415-16S sequencing-Stool specimen-DNA; SG_SIwai_INRD17_0415-16S PhyloChip-Stool specimen-DNA; SG_SIwai_INRD17_0415-Metagenome-Stool specimen-DNA	1e-10	t__250147	g__Erysipelatoclostridium	s__Erysipelatoclostridium__ramosum
6	~meta_variable|sg_project_id	-0.774714	8.96655e-05	0	-0.774889	-0.774538	Childhood - NT over ASD	ASU_RKrajmalnikBrown_BIRD13_0286-16S sequencing-Stool specimen-DNA; ASU_RKrajmalnikBrown_BIRD18_0294-16S sequencing-Stool specimen-DNA; ASU_RKrajmalnikBrown_BIRD17_0287-16S sequencing-Stool specimen-DNA; SG_SIwai_INRD17_0415-16S sequencing-Stool specimen-DNA; SG_SIwai_INRD17_0415-16S PhyloChip-Stool specimen-DNA; SG_SIwai_INRD17_0415-Metagenome-Stool specimen-DNA	1e-10	t__40824	g__Anaerotignum	s__Anaerotignum__lactatifermentans
6	~meta_variable|sg_project_id	-0.133872	0.000265863	0	-0.134393	-0.133351	Childhood - NT over ASD	ASU_RKrajmalnikBrown_BIRD18_0294-16S sequencing-Stool specimen-DNA; ASU_RKrajmalnikBrown_BIRD17_0287-16S sequencing-Stool specimen-DNA; IISERB_VSharma_BIRD18_0292-16S sequencing-Stool specimen-DNA; SG_SIwai_INRD17_0415-16S sequencing-Stool specimen-DNA; SG_SIwai_INRD17_0415-16S PhyloChip-Stool specimen-DNA; SG_SIwai_INRD17_0415-Metagenome-Stool specimen-DNA	1e-10	t__97792	g__Turicibacter	s__PROV_t__97792
6	~meta_variable|sg_project_id	0.359084	0.0172293	1.82201e-96	0.325316	0.392853	Childhood - NT over ASD	ASU_RKrajmalnikBrown_BIRD13_0286-16S sequencing-Stool specimen-DNA; ASU_RKrajmalnikBrown_BIRD18_0294-16S sequencing-Stool specimen-DNA; IISERB_VSharma_BIRD18_0292-16S sequencing-Stool specimen-DNA; SG_SIwai_INRD17_0415-16S sequencing-Stool specimen-DNA; SG_SIwai_INRD17_0415-16S PhyloChip-Stool specimen-DNA; SG_SIwai_INRD17_0415-Metagenome-Stool specimen-DNA	1e-10	t__21316	g__Barnesiella	s__Barnesiella__intestinihominis
6	~meta_variable|sg_project_id	0.526044	2.62881e-05	0	0.525993	0.526096	Childhood - NT over ASD	ASU_RKrajmalnikBrown_BIRD18_0294-16S sequencing-Stool specimen-DNA; ASU_RKrajmalnikBrown_BIRD17_0287-16S sequencing-Stool specimen-DNA; IISERB_VSharma_BIRD18_0292-16S sequencing-Stool specimen-DNA; SG_SIwai_INRD17_0415-16S sequencing-Stool specimen-DNA; SG_SIwai_INRD17_0415-16S PhyloChip-Stool specimen-DNA; SG_SIwai_INRD17_0415-Metagenome-Stool specimen-DNA	1e-10	t__196263	g__Faecalibacterium	s__Faecalibacterium__prausnitzii_K
6	~meta_variable|sg_project_id	0.931399	8.73628e-05	0	0.931228	0.931571	Childhood - NT over ASD	ASU_RKrajmalnikBrown_BIRD13_0286-16S sequencing-Stool specimen-DNA; ASU_RKrajmalnikBrown_BIRD18_0294-16S sequencing-Stool specimen-DNA; ASU_RKrajmalnikBrown_BIRD17_0287-16S sequencing-Stool specimen-DNA; SG_SIwai_INRD17_0415-16S sequencing-Stool specimen-DNA; SG_SIwai_INRD17_0415-16S PhyloChip-Stool specimen-DNA; SG_SIwai_INRD17_0415-Metagenome-Stool specimen-DNA	1e-10	t__94021	g__Absiella	s__Absiella__innocuum
7	~meta_variable|sg_project_id	0.232466	0.0603783	0.00011804	0.114127	0.350805	Childhood - NT over ASD	ASU_RKrajmalnikBrown_BIRD13_0286-16S sequencing-Stool specimen-DNA; ASU_RKrajmalnikBrown_BIRD18_0294-16S sequencing-Stool specimen-DNA; ASU_RKrajmalnikBrown_BIRD17_0287-16S sequencing-Stool specimen-DNA; IISERB_VSharma_BIRD18_0292-16S sequencing-Stool specimen-DNA; SG_SIwai_INRD17_0415-16S sequencing-Stool specimen-DNA; SG_SIwai_INRD17_0415-16S PhyloChip-Stool specimen-DNA; SG_SIwai_INRD17_0415-M…	0.0360374	t__179316	g__Dorea	s__Dorea__longicatena

## Sheet: male.VS.female
Table S7: Strain level meta-analysis comparing biological sex-related differences in children with Autism Spectrum Disorder (ASD) and neurotypical (NT) children. Significant (q<0.05) random-effects models for non-aggregated data are reported. In cases where a strain was detected in multiple datasets from the same study, multi-level models (~meta_variable|sg_project_id) were built.
Detection_count	Model	Effect_size	Standard_error	Pvalue	CILB	CIUB	CIMA_test	Datasets	Padjust	Bin	genus	species
5	~meta_variable|sg_project_id	-1.25364	0.000150534	0	-1.25394	-1.25335	ASD - Female over Male	CHFU_WZhou_BIRD19_0291-Metagenome-Stool specimen-DNA; VIGG_Unknown_BIRD19_0293-Metagenome-Stool specimen-DNA; SG_SIwai_INRD17_0415-16S sequencing-Stool specimen-DNA; SG_SIwai_INRD17_0415-16S PhyloChip-Stool specimen-DNA; SG_SIwai_INRD17_0415-Metagenome-Stool specimen-DNA	1e-10	t__93920	g__Absiella	s__Absiella__innocuum
5	~meta_variable|sg_project_id	-5.32848	0.000152984	0	-5.32878	-5.32818	ASD - Female over Male	CHFU_WZhou_BIRD19_0291-Metagenome-Stool specimen-DNA; VIGG_Unknown_BIRD19_0293-Metagenome-Stool specimen-DNA; SG_SIwai_INRD17_0415-16S sequencing-Stool specimen-DNA; SG_SIwai_INRD17_0415-16S PhyloChip-Stool specimen-DNA; SG_SIwai_INRD17_0415-Metagenome-Stool specimen-DNA	1e-10	t__238810	g__Agathobacter	s__Agathobacter__rectale
4	~meta_variable|sg_project_id	-7.04307	0.736994	1.21829e-21	-8.48755	-5.59858	ASD - Female over Male	CHFU_WZhou_BIRD19_0291-Metagenome-Stool specimen-DNA; VIGG_Unknown_BIRD19_0293-Metagenome-Stool specimen-DNA; SG_SIwai_INRD17_0415-16S sequencing-Stool specimen-DNA; SG_SIwai_INRD17_0415-Metagenome-Stool specimen-DNA	1e-10	t__207989	g__Agathobaculum	s__Agathobaculum__butyriciproducens
4	~meta_variable|sg_project_id	-6.42552	0.000437002	0	-6.42638	-6.42466	ASD - Female over Male	CHFU_WZhou_BIRD19_0291-Metagenome-Stool specimen-DNA; SG_SIwai_INRD17_0415-16S sequencing-Stool specimen-DNA; SG_SIwai_INRD17_0415-16S PhyloChip-Stool specimen-DNA; SG_SIwai_INRD17_0415-Metagenome-Stool specimen-DNA	1e-10	t__196315	g__Akkermansia	s__Akkermansia__muciniphila
4	~meta_variable|sg_project_id	-5.81539	0.000559117	0	-5.81648	-5.81429	ASD - Female over Male	CHFU_WZhou_BIRD19_0291-Metagenome-Stool specimen-DNA; SG_SIwai_INRD17_0415-16S sequencing-Stool specimen-DNA; SG_SIwai_INRD17_0415-16S PhyloChip-Stool specimen-DNA; SG_SIwai_INRD17_0415-Metagenome-Stool specimen-DNA	1e-10	t__257245	g__Akkermansia	s__Akkermansia__muciniphila_B
4	~meta_variable|sg_project_id	-8.24114	1.20999	9.69951e-12	-10.6127	-5.86959	ASD - Female over Male	CHFU_WZhou_BIRD19_0291-Metagenome-Stool specimen-DNA; VIGG_Unknown_BIRD19_0293-Metagenome-Stool specimen-DNA; SG_SIwai_INRD17_0415-16S sequencing-Stool specimen-DNA; SG_SIwai_INRD17_0415-Metagenome-Stool specimen-DNA	5.57656e-09	t__199305	g__Anaerostipes	s__Anaerostipes__hadrus
4	~meta_variable|sg_project_id	-8.18699	0.866316	3.37666e-21	-9.88494	-6.48905	ASD - Female over Male	CHFU_WZhou_BIRD19_0291-Metagenome-Stool specimen-DNA; VIGG_Unknown_BIRD19_0293-Metagenome-Stool specimen-DNA; SG_SIwai_INRD17_0415-16S sequencing-Stool specimen-DNA; SG_SIwai_INRD17_0415-Metagenome-Stool specimen-DNA	1e-10	t__238895	g__Bacteroides	s__Bacteroides__caccae
3	~meta_variable|sg_project_id	-6.64092	0.881099	4.80599e-14	-8.36784	-4.91399	ASD - Female over Male	CHFU_WZhou_BIRD19_0291-Metagenome-Stool specimen-DNA; SG_SIwai_INRD17_0415-16S sequencing-Stool specimen-DNA; SG_SIwai_INRD17_0415-Metagenome-Stool specimen-DNA	1e-10	t__207415	g__Bacteroides	s__Bacteroides__caccae
4	~meta_variable|sg_project_id	-12.7107	1.19405	1.83984e-26	-15.051	-10.3704	ASD - Female over Male	CHFU_WZhou_BIRD19_0291-Metagenome-Stool specimen-DNA; VIGG_Unknown_BIRD19_0293-Metagenome-Stool specimen-DNA; SG_SIwai_INRD17_0415-16S sequencing-Stool specimen-DNA; SG_SIwai_INRD17_0415-Metagenome-Stool specimen-DNA	1e-10	t__60177	g__Bacteroides	s__Bacteroides__finegoldii
5	~meta_variable|sg_project_id	-5.72468	0.000670104	0	-5.72599	-5.72337	ASD - Female over Male	CHFU_WZhou_BIRD19_0291-Metagenome-Stool specimen-DNA; VIGG_Unknown_BIRD19_0293-Metagenome-Stool specimen-DNA; SG_SIwai_INRD17_0415-16S sequencing-Stool specimen-DNA; SG_SIwai_INRD17_0415-16S PhyloChip-Stool specimen-DNA; SG_SIwai_INRD17_0415-Metagenome-Stool specimen-DNA	1e-10	t__205592	g__Bacteroides	s__Bacteroides__fragilis
5	~meta_variable|sg_project_id	-5.56523	0.33799	6.47508e-61	-6.22768	-4.90278	ASD - Female over Male	CHFU_WZhou_BIRD19_0291-Metagenome-Stool specimen-DNA; VIGG_Unknown_BIRD19_0293-Metagenome-Stool specimen-DNA; SG_SIwai_INRD17_0415-16S sequencing-Stool specimen-DNA; SG_SIwai_INRD17_0415-16S PhyloChip-Stool specimen-DNA; SG_SIwai_INRD17_0415-Metagenome-Stool specimen-DNA	1e-10	t__188732	g__Bacteroides	s__Bacteroides__intestinalis
5	~meta_variable|sg_project_id	-5.61119	0.000250521	0	-5.61168	-5.61069	ASD - Female over Male	CHFU_WZhou_BIRD19_0291-Metagenome-Stool specimen-DNA; VIGG_Unknown_BIRD19_0293-Metagenome-Stool specimen-DNA; SG_SIwai_INRD17_0415-16S sequencing-Stool specimen-DNA; SG_SIwai_INRD17_0415-16S PhyloChip-Stool specimen-DNA; SG_SIwai_INRD17_0415-Metagenome-Stool specimen-DNA	1e-10	t__174796	g__Bacteroides	s__Bacteroides__ovatus
4	~meta_variable|sg_project_id	-8.7346	0.83806	1.95931e-25	-10.3772	-7.09204	ASD - Female over Male	CHFU_WZhou_BIRD19_0291-Metagenome-Stool specimen-DNA; VIGG_Unknown_BIRD19_0293-Metagenome-Stool specimen-DNA; SG_SIwai_INRD17_0415-16S sequencing-Stool specimen-DNA; SG_SIwai_INRD17_0415-Metagenome-Stool specimen-DNA	1e-10	t__214341	g__Bacteroides	s__Bacteroides__ovatus
3	~1|meta_variable	-15.9632	1.00392	6.24954e-57	-17.9308	-13.9955	ASD - Female over Male	CHFU_WZhou_BIRD19_0291-Metagenome-Stool specimen-DNA; VIGG_Unknown_BIRD19_0293-Metagenome-Stool specimen-DNA; SG_SIwai_INRD17_0415-Metagenome-Stool specimen-DNA	1e-10	t__126261	g__Bacteroides	s__Bacteroides__ovatus
3	~meta_variable|sg_project_id	-6.42159	1.4398	8.1936e-06	-9.24355	-3.59964	ASD - Female over Male	CHFU_WZhou_BIRD19_0291-Metagenome-Stool specimen-DNA; SG_SIwai_INRD17_0415-16S sequencing-Stool specimen-DNA; SG_SIwai_INRD17_0415-Metagenome-Stool specimen-DNA	0.00284631	t__211912	g__Bacteroides	s__Bacteroides__ovatus
2	~1|meta_variable	-14.8377	1.34732	3.31589e-28	-17.4784	-12.197	ASD - Female over Male	CHFU_WZhou_BIRD19_0291-Metagenome-Stool specimen-DNA; VIGG_Unknown_BIRD19_0293-Metagenome-Stool specimen-DNA	1e-10	t__268165	g__Bacteroides	s__Bacteroides__ovatus
3	~1|meta_variable	-15.4094	2.74096	1.88891e-08	-20.7816	-10.0372	ASD - Female over Male	CHFU_WZhou_BIRD19_0291-Metagenome-Stool specimen-DNA; VIGG_Unknown_BIRD19_0293-Metagenome-Stool specimen-DNA; SG_SIwai_INRD17_0415-16S sequencing-Stool specimen-DNA	7.44801e-06	t__225896	g__Bacteroides	s__Bacteroides__stercoris
4	~meta_variable|sg_project_id	-8.06789	0.771543	1.36351e-25	-9.58009	-6.5557	ASD - Female over Male	CHFU_WZhou_BIRD19_0291-Metagenome-Stool specimen-DNA; VIGG_Unknown_BIRD19_0293-Metagenome-Stool specimen-DNA; SG_SIwai_INRD17_0415-16S sequencing-Stool specimen-DNA; SG_SIwai_INRD17_0415-Metagenome-Stool specimen-DNA	1e-10	t__196760	g__Bacteroides	s__Bacteroides__thetaiotaomicron
4	~meta_variable|sg_project_id	-7.80372	0.860201	1.16882e-19	-9.48968	-6.11776	ASD - Female over Male	CHFU_WZhou_BIRD19_0291-Metagenome-Stool specimen-DNA; VIGG_Unknown_BIRD19_0293-Metagenome-Stool specimen-DNA; SG_SIwai_INRD17_0415-16S sequencing-Stool specimen-DNA; SG_SIwai_INRD17_0415-Metagenome-Stool specimen-DNA	1e-10	t__198126	g__Bacteroides	s__Bacteroides__thetaiotaomicron
4	~meta_variable|sg_project_id	-6.68124	0.818238	3.20378e-16	-8.28496	-5.07752	ASD - Female over Male	CHFU_WZhou_BIRD19_0291-Metagenome-Stool specimen-DNA; VIGG_Unknown_BIRD19_0293-Metagenome-Stool specimen-DNA; SG_SIwai_INRD17_0415-16S sequencing-Stool specimen-DNA; SG_SIwai_INRD17_0415-Metagenome-Stool specimen-DNA	1e-10	t__164954	g__Bacteroides	s__Bacteroides__thetaiotaomicron
3	~meta_variable|sg_project_id	-8.07902	0.816244	4.25494e-23	-9.67883	-6.47921	ASD - Female over Male	CHFU_WZhou_BIRD19_0291-Metagenome-Stool specimen-DNA; SG_SIwai_INRD17_0415-16S sequencing-Stool specimen-DNA; SG_SIwai_INRD17_0415-Metagenome-Stool specimen-DNA	1e-10	t__138509	g__Bacteroides	s__Bacteroides__thetaiotaomicron
5	~meta_variable|sg_project_id	-5.49388	0.000708816	0	-5.49527	-5.49249	ASD - Female over Male	CHFU_WZhou_BIRD19_0291-Metagenome-Stool specimen-DNA; VIGG_Unknown_BIRD19_0293-Metagenome-Stool specimen-DNA; SG_SIwai_INRD17_0415-16S sequencing-Stool specimen-DNA; SG_SIwai_INRD17_0415-16S PhyloChip-Stool specimen-DNA; SG_SIwai_INRD17_0415-Metagenome-Stool specimen-DNA	1e-10	t__216614	g__Bacteroides	s__Bacteroides__uniformis
4	~meta_variable|sg_project_id	-16.7198	1.46109	2.53802e-30	-19.5835	-13.8561	ASD - Female over Male	CHFU_WZhou_BIRD19_0291-Metagenome-Stool specimen-DNA; VIGG_Unknown_BIRD19_0293-Metagenome-Stool specimen-DNA; SG_SIwai_INRD17_0415-16S sequencing-Stool specimen-DNA; SG_SIwai_INRD17_0415-Metagenome-Stool specimen-DNA	1e-10	t__217155	g__Bacteroides	s__Bacteroides__uniformis
4	~meta_variable|sg_project_id	-16.5848	1.24422	1.55929e-40	-19.0234	-14.1462	ASD - Female over Male	CHFU_WZhou_BIRD19_0291-Metagenome-Stool specimen-DNA; VIGG_Unknown_BIRD19_0293-Metagenome-Stool specimen-DNA; SG_SIwai_INRD17_0415-16S sequencing-Stool specimen-DNA; SG_SIwai_INRD17_0415-Metagenome-Stool specimen-DNA	1e-10	t__186252	g__Bacteroides	s__Bacteroides__uniformis
4	~meta_variable|sg_project_id	-9.20123	0.867027	2.61e-26	-10.9006	-7.50189	ASD - Female over Male	CHFU_WZhou_BIRD19_0291-Metagenome-Stool specimen-DNA; VIGG_Unknown_BIRD19_0293-Metagenome-Stool specimen-DNA; SG_SIwai_INRD17_0415-16S sequencing-Stool specimen-DNA; SG_SIwai_INRD17_0415-Metagenome-Stool specimen-DNA	1e-10	t__184594	g__Bacteroides	s__Bacteroides__uniformis
4	~meta_variable|sg_project_id	-8.53144	0.928019	3.81391e-20	-10.3503	-6.71256	ASD - Female over Male	CHFU_WZhou_BIRD19_0291-Metagenome-Stool specimen-DNA; VIGG_Unknown_BIRD19_0293-Metagenome-Stool specimen-DNA; SG_SIwai_INRD17_0415-16S sequencing-Stool specimen-DNA; SG_SIwai_INRD17_0415-Metagenome-Stool specimen-DNA	1e-10	t__113788	g__Bacteroides	s__Bacteroides__uniformis
4	~meta_variable|sg_project_id	-8.20631	0.891121	3.29274e-20	-9.95287	-6.45974	ASD - Female over Male	CHFU_WZhou_BIRD19_0291-Metagenome-Stool specimen-DNA; VIGG_Unknown_BIRD19_0293-Metagenome-Stool specimen-DNA; SG_SIwai_INRD17_0415-16S sequencing-Stool specimen-DNA; SG_SIwai_INRD17_0415-Metagenome-Stool specimen-DNA	1e-10	t__223820	g__Bacteroides	s__Bacteroides__uniformis
3	~meta_variable|sg_project_id	-10.6401	1.71176	5.10394e-10	-13.9951	-7.28509	ASD - Female over Male	CHFU_WZhou_BIRD19_0291-Metagenome-Stool specimen-DNA; SG_SIwai_INRD17_0415-16S sequencing-Stool specimen-DNA; SG_SIwai_INRD17_0415-Metagenome-Stool specimen-DNA	2.77168e-07	t__260920	g__Bacteroides	s__Bacteroides__uniformis
3	~meta_variable|sg_project_id	-10.1723	0.78322	1.43516e-38	-11.7074	-8.63721	ASD - Female over Male	VIGG_Unknown_BIRD19_0293-Metagenome-Stool specimen-DNA; SG_SIwai_INRD17_0415-16S sequencing-Stool specimen-DNA; SG_SIwai_INRD17_0415-Metagenome-Stool specimen-DNA	1e-10	t__101516	g__Bacteroides	s__Bacteroides__uniformis
3	~meta_variable|sg_project_id	-9.35432	1.4879	3.23777e-10	-12.2705	-6.43809	ASD - Female over Male	VIGG_Unknown_BIRD19_0293-Metagenome-Stool specimen-DNA; SG_SIwai_INRD17_0415-16S sequencing-Stool specimen-DNA; SG_SIwai_INRD17_0415-Metagenome-Stool specimen-DNA	1.76438e-07	t__173671	g__Bacteroides	s__Bacteroides__uniformis
3	~meta_variable|sg_project_id	-8.01202	0.889991	2.20927e-19	-9.75637	-6.26767	ASD - Female over Male	VIGG_Unknown_BIRD19_0293-Metagenome-Stool specimen-DNA; SG_SIwai_INRD17_0415-16S sequencing-Stool specimen-DNA; SG_SIwai_INRD17_0415-Metagenome-Stool specimen-DNA	1e-10	t__140347	g__Bacteroides	s__Bacteroides__uniformis
3	~meta_variable|sg_project_id	-7.39748	0.813308	9.41148e-20	-8.99153	-5.80342	ASD - Female over Male	VIGG_Unknown_BIRD19_0293-Metagenome-Stool specimen-DNA; SG_SIwai_INRD17_0415-16S sequencing-Stool specimen-DNA; SG_SIwai_INRD17_0415-Metagenome-Stool specimen-DNA	1e-10	t__211971	g__Bacteroides	s__Bacteroides__uniformis
2	~1|meta_variable	-17.5383	1.36363	7.41752e-38	-20.211	-14.8656	ASD - Female over Male	CHFU_WZhou_BIRD19_0291-Metagenome-Stool specimen-DNA; VIGG_Unknown_BIRD19_0293-Metagenome-Stool specimen-DNA	1e-10	t__172410	g__Bacteroides	s__Bacteroides__uniformis
5	~meta_variable|sg_project_id	-0.38856	0.00020831	0	-0.388968	-0.388152	ASD - Female over Male	CHFU_WZhou_BIRD19_0291-Metagenome-Stool specimen-DNA; VIGG_Unknown_BIRD19_0293-Metagenome-Stool specimen-DNA; SG_SIwai_INRD17_0415-16S sequencing-Stool specimen-DNA; SG_SIwai_INRD17_0415-16S PhyloChip-Stool specimen-DNA; SG_SIwai_INRD17_0415-Metagenome-Stool specimen-DNA	1e-10	t__215679	g__Bacteroides	s__Bacteroides__xylanisolvens
2	~1|meta_variable	-15.2338	1.19636	3.85731e-37	-17.5786	-12.8889	ASD - Female over Male	CHFU_WZhou_BIRD19_0291-Metagenome-Stool specimen-DNA; VIGG_Unknown_BIRD19_0293-Metagenome-Stool specimen-DNA	1e-10	t__261039	g__Bacteroides	s__Bacteroides__xylanisolvens
3	~meta_variable|sg_project_id	-5.16963	0.889654	6.21606e-09	-6.91332	-3.42595	ASD - Female over Male	CHFU_WZhou_BIRD19_0291-Metagenome-Stool specimen-DNA; SG_SIwai_INRD17_0415-16S PhyloChip-Stool specimen-DNA; SG_SIwai_INRD17_0415-Metagenome-Stool specimen-DNA	3.06729e-06	t__38498	g__Bacteroides_A	s__Bacteroides_A__coprocola
2	~1|meta_variable	-14.4612	1.33739	2.98596e-27	-17.0825	-11.84	ASD - Female over Male	CHFU_WZhou_BIRD19_0291-Metagenome-Stool specimen-DNA; VIGG_Unknown_BIRD19_0293-Metagenome-Stool specimen-DNA	1e-10	t__4836	g__Bacteroides_A	s__Bacteroides_A__plebeius
2	~1|meta_variable	-13.3167	1.4427	2.69539e-20	-16.1443	-10.4891	ASD - Female over Male	CHFU_WZhou_BIRD19_0291-Metagenome-Stool specimen-DNA; VIGG_Unknown_BIRD19_0293-Metagenome-Stool specimen-DNA	1e-10	t__215238	g__Bacteroides_A	s__Bacteroides_A__plebeius
5	~meta_variable|sg_project_id	-5.28343	0.000368572	0	-5.28415	-5.28271	ASD - Female over Male	CHFU_WZhou_BIRD19_0291-Metagenome-Stool specimen-DNA; VIGG_Unknown_BIRD19_0293-Metagenome-Stool specimen-DNA; SG_SIwai_INRD17_0415-16S sequencing-Stool specimen-DNA; SG_SIwai_INRD17_0415-16S PhyloChip-Stool specimen-DNA; SG_SIwai_INRD17_0415-Metagenome-Stool specimen-DNA	1e-10	t__174198	g__Bacteroides_B	s__Bacteroides_B__dorei
3	~meta_variable|sg_project_id	-10.3194	0.867713	1.29265e-32	-12.0201	-8.6187	ASD - Female over Male	VIGG_Unknown_BIRD19_0293-Metagenome-Stool specimen-DNA; SG_SIwai_INRD17_0415-16S sequencing-Stool specimen-DNA; SG_SIwai_INRD17_0415-Metagenome-Stool specimen-DNA	1e-10	t__259452	g__Bacteroides_B	s__Bacteroides_B__vulgatus
3	~meta_variable|sg_project_id	-9.73671	0.827233	5.55873e-32	-11.3581	-8.11536	ASD - Female over Male	CHFU_WZhou_BIRD19_0291-Metagenome-Stool specimen-DNA; SG_SIwai_INRD17_0415-16S sequencing-Stool specimen-DNA; SG_SIwai_INRD17_0415-Metagenome-Stool specimen-DNA	1e-10	t__194440	g__Bacteroides_B	s__Bacteroides_B__vulgatus
3	~meta_variable|sg_project_id	-10.1331	0.779275	1.17224e-38	-11.6605	-8.60577	ASD - Female over Male	VIGG_Unknown_BIRD19_0293-Metagenome-Stool specimen-DNA; SG_SIwai_INRD17_0415-16S sequencing-Stool specimen-DNA; SG_SIwai_INRD17_0415-Metagenome-Stool specimen-DNA	1e-10	t__194574	g__Bifidobacterium	s__Bifidobacterium__adolescentis
3	~meta_variable|sg_project_id	-8.80283	0.788696	6.3097e-29	-10.3486	-7.25702	ASD - Female over Male	VIGG_Unknown_BIRD19_0293-Metagenome-Stool specimen-DNA; SG_SIwai_INRD17_0415-16S sequencing-Stool specimen-DNA; SG_SIwai_INRD17_0415-Metagenome-Stool specimen-DNA	1e-10	t__242696	g__Bifidobacterium	s__Bifidobacterium__adolescentis
3	~meta_variable|sg_project_id	-8.37046	0.879731	1.82071e-21	-10.0947	-6.64622	ASD - Female over Male	VIGG_Unknown_BIRD19_0293-Metagenome-Stool specimen-DNA; SG_SIwai_INRD17_0415-16S sequencing-Stool specimen-DNA; SG_SIwai_INRD17_0415-Metagenome-Stool specimen-DNA	1e-10	t__165603	g__Bifidobacterium	s__Bifidobacterium__adolescentis
3	~meta_variable|sg_project_id	-8.36051	0.867079	5.3065e-22	-10.06	-6.66107	ASD - Female over Male	VIGG_Unknown_BIRD19_0293-Metagenome-Stool specimen-DNA; SG_SIwai_INRD17_0415-16S sequencing-Stool specimen-DNA; SG_SIwai_INRD17_0415-Metagenome-Stool specimen-DNA	1e-10	t__217531	g__Bifidobacterium	s__Bifidobacterium__adolescentis
3	~meta_variable|sg_project_id	-8.26557	0.797272	3.4917e-25	-9.82819	-6.70295	ASD - Female over Male	VIGG_Unknown_BIRD19_0293-Metagenome-Stool specimen-DNA; SG_SIwai_INRD17_0415-16S sequencing-Stool specimen-DNA; SG_SIwai_INRD17_0415-Metagenome-Stool specimen-DNA	1e-10	t__150133	g__Bifidobacterium	s__Bifidobacterium__adolescentis
3	~meta_variable|sg_project_id	-7.84284	1.99301	8.31382e-05	-11.7491	-3.93661	ASD - Female over Male	VIGG_Unknown_BIRD19_0293-Metagenome-Stool specimen-DNA; SG_SIwai_INRD17_0415-16S sequencing-Stool specimen-DNA; SG_SIwai_INRD17_0415-Metagenome-Stool specimen-DNA	0.0257076	t__106820	g__Bifidobacterium	s__Bifidobacterium__adolescentis
3	~meta_variable|sg_project_id	-7.41983	0.77445	9.63205e-22	-8.93773	-5.90194	ASD - Female over Male	VIGG_Unknown_BIRD19_0293-Metagenome-Stool specimen-DNA; SG_SIwai_INRD17_0415-16S sequencing-Stool specimen-DNA; SG_SIwai_INRD17_0415-Metagenome-Stool specimen-DNA	1e-10	t__201415	g__Bifidobacterium	s__Bifidobacterium__adolescentis
4	~meta_variable|sg_project_id	-5.43967	0.000678705	0	-5.441	-5.43834	ASD - Female over Male	VIGG_Unknown_BIRD19_0293-Metagenome-Stool specimen-DNA; SG_SIwai_INRD17_0415-16S sequencing-Stool specimen-DNA; SG_SIwai_INRD17_0415-16S PhyloChip-Stool specimen-DNA; SG_SIwai_INRD17_0415-Metagenome-Stool specimen-DNA	1e-10	t__38583	g__Bifidobacterium	s__Bifidobacterium__catenulatum
3	~meta_variable|sg_project_id	-7.98808	0.86467	2.50438e-20	-9.6828	-6.29336	ASD - Female over Male	CHFU_WZhou_BIRD19_0291-Metagenome-Stool specimen-DNA; SG_SIwai_INRD17_0415-16S sequencing-Stool specimen-DNA; SG_SIwai_INRD17_0415-Metagenome-Stool specimen-DNA	1e-10	t__164745	g__Bifidobacterium	s__Bifidobacterium__infantis
5	~meta_variable|sg_project_id	1.60731	0.000311249	0	1.6067	1.60792	ASD - Female over Male	CHFU_WZhou_BIRD19_0291-Metagenome-Stool specimen-DNA; VIGG_Unknown_BIRD19_0293-Metagenome-Stool specimen-DNA; SG_SIwai_INRD17_0415-16S sequencing-Stool specimen-DNA; SG_SIwai_INRD17_0415-16S PhyloChip-Stool specimen-DNA; SG_SIwai_INRD17_0415-Metagenome-Stool specimen-DNA	1e-10	t__221936	g__Bifidobacterium	s__Bifidobacterium__longum
4	~meta_variable|sg_project_id	-8.56817	2.20176	9.962e-05	-12.8835	-4.25281	ASD - Female over Male	CHFU_WZhou_BIRD19_0291-Metagenome-Stool specimen-DNA; VIGG_Unknown_BIRD19_0293-Metagenome-Stool specimen-DNA; SG_SIwai_INRD17_0415-16S sequencing-Stool specimen-DNA; SG_SIwai_INRD17_0415-Metagenome-Stool specimen-DNA	0.0305927	t__208416	g__Bifidobacterium	s__Bifidobacterium__longum
4	~meta_variable|sg_project_id	-6.28607	0.00180018	0	-6.2896	-6.28254	ASD - Female over Male	CHFU_WZhou_BIRD19_0291-Metagenome-Stool specimen-DNA; SG_SIwai_INRD17_0415-16S sequencing-Stool specimen-DNA; SG_SIwai_INRD17_0415-16S PhyloChip-Stool specimen-DNA; SG_SIwai_INRD17_0415-Metagenome-Stool specimen-DNA	1e-10	t__229814	g__Bifidobacterium	s__Bifidobacterium__longum
4	~meta_variable|sg_project_id	-6.08851	0.000190204	0	-6.08888	-6.08814	ASD - Female over Male	VIGG_Unknown_BIRD19_0293-Metagenome-Stool specimen-DNA; SG_SIwai_INRD17_0415-16S sequencing-Stool specimen-DNA; SG_SIwai_INRD17_0415-16S PhyloChip-Stool specimen-DNA; SG_SIwai_INRD17_0415-Metagenome-Stool specimen-DNA	1e-10	t__111845	g__Bifidobacterium	s__Bifidobacterium__longum
4	~meta_variable|sg_project_id	-1.20995	0.000444834	0	-1.21082	-1.20908	ASD - Female over Male	CHFU_WZhou_BIRD19_0291-Metagenome-Stool specimen-DNA; SG_SIwai_INRD17_0415-16S sequencing-Stool specimen-DNA; SG_SIwai_INRD17_0415-16S PhyloChip-Stool specimen-DNA; SG_SIwai_INRD17_0415-Metagenome-Stool specimen-DNA	1e-10	t__189165	g__Bifidobacterium	s__Bifidobacterium__pseudocatenulatum
4	~meta_variable|sg_project_id	-1.14879	0.0933393	8.23251e-35	-1.33173	-0.965851	ASD - Female over Male	VIGG_Unknown_BIRD19_0293-Metagenome-Stool specimen-DNA; SG_SIwai_INRD17_0415-16S sequencing-Stool specimen-DNA; SG_SIwai_INRD17_0415-16S PhyloChip-Stool specimen-DNA; SG_SIwai_INRD17_0415-Metagenome-Stool specimen-DNA	1e-10	t__45398	g__Blautia_A	s__Blautia_A__hydrogenotrophica
4	~meta_variable|sg_project_id	-7.28652	0.750417	2.73445e-22	-8.75731	-5.81573	ASD - Female over Male	CHFU_WZhou_BIRD19_0291-Metagenome-Stool specimen-DNA; VIGG_Unknown_BIRD19_0293-Metagenome-Stool specimen-DNA; SG_SIwai_INRD17_0415-16S sequencing-Stool specimen-DNA; SG_SIwai_INRD17_0415-Metagenome-Stool specimen-DNA	1e-10	t__228128	g__Blautia_A	s__Blautia_A__wexlerae
3	~meta_variable|sg_project_id	-8.92015	0.906956	7.93627e-23	-10.6978	-7.14255	ASD - Female over Male	VIGG_Unknown_BIRD19_0293-Metagenome-Stool specimen-DNA; SG_SIwai_INRD17_0415-16S sequencing-Stool specimen-DNA; SG_SIwai_INRD17_0415-Metagenome-Stool specimen-DNA	1e-10	t__246400	g__Blautia_A	s__Blautia_A__wexlerae
3	~1|meta_variable	-16.5267	1.06032	8.99706e-55	-18.6049	-14.4485	ASD - Female over Male	CHFU_WZhou_BIRD19_0291-Metagenome-Stool specimen-DNA; VIGG_Unknown_BIRD19_0293-Metagenome-Stool specimen-DNA; SG_SIwai_INRD17_0415-Metagenome-Stool specimen-DNA	1e-10	t__188737	g__Butyricimonas	s__Butyricimonas__virosa
2	~1|meta_variable	-14.0837	1.21955	7.52805e-31	-16.474	-11.6934	ASD - Female over Male	VIGG_Unknown_BIRD19_0293-Metagenome-Stool specimen-DNA; SG_SIwai_INRD17_0415-Metagenome-Stool specimen-DNA	1e-10	t__16843	g__Butyricimonas	s__Butyricimonas__virosa
4	~meta_variable|sg_project_id	-6.49877	0.799589	4.37749e-16	-8.06594	-4.9316	ASD - Female over Male	CHFU_WZhou_BIRD19_0291-Metagenome-Stool specimen-DNA; VIGG_Unknown_BIRD19_0293-Metagenome-Stool specimen-DNA; SG_SIwai_INRD17_0415-16S sequencing-Stool specimen-DNA; SG_SIwai_INRD17_0415-Metagenome-Stool specimen-DNA	1e-10	t__67691	g__Clostridium_M	s__Clostridium_M__citroniae
3	~meta_variable|sg_project_id	-6.74459	0.804866	5.30298e-17	-8.3221	-5.16708	ASD - Female over Male	VIGG_Unknown_BIRD19_0293-Metagenome-Stool specimen-DNA; SG_SIwai_INRD17_0415-16S sequencing-Stool specimen-DNA; SG_SIwai_INRD17_0415-Metagenome-Stool specimen-DNA	1e-10	t__90845	g__Coprobacter	s__Coprobacter__fastidiosus
2	~1|meta_variable	-13.4382	1.22535	5.5208e-28	-15.8398	-11.0365	ASD - Female over Male	VIGG_Unknown_BIRD19_0293-Metagenome-Stool specimen-DNA; SG_SIwai_INRD17_0415-Metagenome-Stool specimen-DNA	1e-10	t__245978	g__Coprobacter	s__Coprobacter__fastidiosus
2	~1|meta_variable	-12.8121	1.28324	1.78707e-23	-15.3272	-10.297	ASD - Female over Male	VIGG_Unknown_BIRD19_0293-Metagenome-Stool specimen-DNA; SG_SIwai_INRD17_0415-Metagenome-Stool specimen-DNA	1e-10	t__259450	g__Coprobacter	s__Coprobacter__fastidiosus
2	~1|meta_variable	-12.2944	1.59748	1.40295e-14	-15.4254	-9.16337	ASD - Female over Male	VIGG_Unknown_BIRD19_0293-Metagenome-Stool specimen-DNA; SG_SIwai_INRD17_0415-Metagenome-Stool specimen-DNA	1e-10	t__94637	g__Coprobacter	s__Coprobacter__fastidiosus
3	~meta_variable|sg_project_id	-9.87305	0.843527	1.20888e-31	-11.5263	-8.21977	ASD - Female over Male	VIGG_Unknown_BIRD19_0293-Metagenome-Stool specimen-DNA; SG_SIwai_INRD17_0415-16S sequencing-Stool specimen-DNA; SG_SIwai_INRD17_0415-Metagenome-Stool specimen-DNA	1e-10	t__38993	g__Coprococcus	s__Coprococcus__eutactus
3	~meta_variable|sg_project_id	-8.28098	0.838333	5.19031e-23	-9.92408	-6.63788	ASD - Female over Male	VIGG_Unknown_BIRD19_0293-Metagenome-Stool specimen-DNA; SG_SIwai_INRD17_0415-16S sequencing-Stool specimen-DNA; SG_SIwai_INRD17_0415-Metagenome-Stool specimen-DNA	1e-10	t__217484	g__Coprococcus	s__Coprococcus__eutactus
3	~1|meta_variable	-10.5639	2.6892	8.55661e-05	-15.8346	-5.29312	ASD - Female over Male	CHFU_WZhou_BIRD19_0291-Metagenome-Stool specimen-DNA; VIGG_Unknown_BIRD19_0293-Metagenome-Stool specimen-DNA; SG_SIwai_INRD17_0415-Metagenome-Stool specimen-DNA	0.0264149	t__255077	g__Dorea	s__Dorea__faecis
3	~meta_variable|sg_project_id	-7.23089	0.836314	5.32696e-18	-8.87003	-5.59174	ASD - Female over Male	VIGG_Unknown_BIRD19_0293-Metagenome-Stool specimen-DNA; SG_SIwai_INRD17_0415-16S sequencing-Stool specimen-DNA; SG_SIwai_INRD17_0415-Metagenome-Stool specimen-DNA	1e-10	t__222445	g__Dorea	s__Dorea__phocaeense
5	~meta_variable|sg_project_id	-6.09102	0.000341802	0	-6.09169	-6.09035	ASD - Female over Male	CHFU_WZhou_BIRD19_0291-Metagenome-Stool specimen-DNA; VIGG_Unknown_BIRD19_0293-Metagenome-Stool specimen-DNA; SG_SIwai_INRD17_0415-16S sequencing-Stool specimen-DNA; SG_SIwai_INRD17_0415-16S PhyloChip-Stool specimen-DNA; SG_SIwai_INRD17_0415-Metagenome-Stool specimen-DNA	1e-10	t__250147	g__Erysipelatoclostridium	s__Erysipelatoclostridium__ramosum
5	~meta_variable|sg_project_id	-5.09908	0.000403188	0	-5.09987	-5.09828	ASD - Female over Male	CHFU_WZhou_BIRD19_0291-Metagenome-Stool specimen-DNA; VIGG_Unknown_BIRD19_0293-Metagenome-Stool specimen-DNA; SG_SIwai_INRD17_0415-16S sequencing-Stool specimen-DNA; SG_SIwai_INRD17_0415-16S PhyloChip-Stool specimen-DNA; SG_SIwai_INRD17_0415-Metagenome-Stool specimen-DNA	1e-10	t__95271	g__Erysipelatoclostridium	s__Erysipelatoclostridium__ramosum
5	~meta_variable|sg_project_id	-4.83297	7.35051e-05	0	-4.83312	-4.83283	ASD - Female over Male	CHFU_WZhou_BIRD19_0291-Metagenome-Stool specimen-DNA; VIGG_Unknown_BIRD19_0293-Metagenome-Stool specimen-DNA; SG_SIwai_INRD17_0415-16S sequencing-Stool specimen-DNA; SG_SIwai_INRD17_0415-16S PhyloChip-Stool specimen-DNA; SG_SIwai_INRD17_0415-Metagenome-Stool specimen-DNA	1e-10	t__239510	g__Eubacterium_G	s__Eubacterium_G__ventriosum
5	~meta_variable|sg_project_id	-1.0715	7.11609e-05	0	-1.07164	-1.07136	ASD - Female over Male	CHFU_WZhou_BIRD19_0291-Metagenome-Stool specimen-DNA; VIGG_Unknown_BIRD19_0293-Metagenome-Stool specimen-DNA; SG_SIwai_INRD17_0415-16S sequencing-Stool specimen-DNA; SG_SIwai_INRD17_0415-16S PhyloChip-Stool specimen-DNA; SG_SIwai_INRD17_0415-Metagenome-Stool specimen-DNA	1e-10	t__184727	g__Faecalibacterium	s__Faecalibacterium__prausnitzii_D
3	~meta_variable|sg_project_id	-7.15355	0.771498	1.82199e-20	-8.66566	-5.64144	ASD - Female over Male	CHFU_WZhou_BIRD19_0291-Metagenome-Stool specimen-DNA; SG_SIwai_INRD17_0415-16S sequencing-Stool specimen-DNA; SG_SIwai_INRD17_0415-Metagenome-Stool specimen-DNA	1e-10	t__247309	g__Faecalicatena	s__Faecalicatena__faecis
4	~meta_variable|sg_project_id	-9.28882	0.801922	5.01402e-31	-10.8606	-7.71708	ASD - Female over Male	CHFU_WZhou_BIRD19_0291-Metagenome-Stool specimen-DNA; VIGG_Unknown_BIRD19_0293-Metagenome-Stool specimen-DNA; SG_SIwai_INRD17_0415-16S sequencing-Stool specimen-DNA; SG_SIwai_INRD17_0415-Metagenome-Stool specimen-DNA	1e-10	t__254840	g__Faecalicatena	s__Faecalicatena__gnavus
4	~meta_variable|sg_project_id	-2.62304	0.510314	2.7468e-07	-3.62323	-1.62284	ASD - Female over Male	CHFU_WZhou_BIRD19_0291-Metagenome-Stool specimen-DNA; VIGG_Unknown_BIRD19_0293-Metagenome-Stool specimen-DNA; SG_SIwai_INRD17_0415-16S sequencing-Stool specimen-DNA; SG_SIwai_INRD17_0415-Metagenome-Stool specimen-DNA	9.88148e-05	t__263840	g__Faecalicatena	s__Faecalicatena__gnavus
4	~meta_variable|sg_project_id	-6.56586	0.776761	2.84238e-17	-8.08828	-5.04343	ASD - Female over Male	CHFU_WZhou_BIRD19_0291-Metagenome-Stool specimen-DNA; VIGG_Unknown_BIRD19_0293-Metagenome-Stool specimen-DNA; SG_SIwai_INRD17_0415-16S sequencing-Stool specimen-DNA; SG_SIwai_INRD17_0415-Metagenome-Stool specimen-DNA	1e-10	t__111615	g__Flavonifractor	s__Flavonifractor__plautii
4	~meta_variable|sg_project_id	-9.72401	2.36232	3.85005e-05	-14.3541	-5.09395	ASD - Female over Male	CHFU_WZhou_BIRD19_0291-Metagenome-Stool specimen-DNA; VIGG_Unknown_BIRD19_0293-Metagenome-Stool specimen-DNA; SG_SIwai_INRD17_0415-16S sequencing-Stool specimen-DNA; SG_SIwai_INRD17_0415-Metagenome-Stool specimen-DNA	0.0125359	t__242610	g__Fusicatenibacter	s__Fusicatenibacter__saccharivorans
4	~meta_variable|sg_project_id	-5.66342	0.810344	2.77025e-12	-7.25167	-4.07518	ASD - Female over Male	CHFU_WZhou_BIRD19_0291-Metagenome-Stool specimen-DNA; VIGG_Unknown_BIRD19_0293-Metagenome-Stool specimen-DNA; SG_SIwai_INRD17_0415-16S sequencing-Stool specimen-DNA; SG_SIwai_INRD17_0415-Metagenome-Stool specimen-DNA	1.63368e-09	t__164974	g__Haemophilus_D	s__Haemophilus_D__parainfluenzae
3	~meta_variable|sg_project_id	-7.66945	0.983812	6.40783e-15	-9.59769	-5.74122	ASD - Female over Male	VIGG_Unknown_BIRD19_0293-Metagenome-Stool specimen-DNA; SG_SIwai_INRD17_0415-16S PhyloChip-Stool specimen-DNA; SG_SIwai_INRD17_0415-Metagenome-Stool specimen-DNA	1e-10	t__203120	g__Holdemanella	s__Holdemanella__biformis
4	~meta_variable|sg_project_id	-7.43443	0.945832	3.83511e-15	-9.28823	-5.58064	ASD - Female over Male	CHFU_WZhou_BIRD19_0291-Metagenome-Stool specimen-DNA; VIGG_Unknown_BIRD19_0293-Metagenome-Stool specimen-DNA; SG_SIwai_INRD17_0415-16S sequencing-Stool specimen-DNA; SG_SIwai_INRD17_0415-Metagenome-Stool specimen-DNA	1e-10	t__240992	g__Hungatella	s__Hungatella__effluvii
4	~meta_variable|sg_project_id	-6.63817	0.773068	8.94319e-18	-8.15336	-5.12299	ASD - Female over Male	CHFU_WZhou_BIRD19_0291-Metagenome-Stool specimen-DNA; VIGG_Unknown_BIRD19_0293-Metagenome-Stool specimen-DNA; SG_SIwai_INRD17_0415-16S sequencing-Stool specimen-DNA; SG_SIwai_INRD17_0415-Metagenome-Stool specimen-DNA	1e-10	t__191583	g__Intestinimonas	s__Intestinimonas__butyriciproducens
2	~1|meta_variable	-15.1214	1.15202	2.33642e-39	-17.3794	-12.8635	ASD - Female over Male	CHFU_WZhou_BIRD19_0291-Metagenome-Stool specimen-DNA; SG_SIwai_INRD17_0415-Metagenome-Stool specimen-DNA	1e-10	t__189963	g__Lachnospira	s__Lachnospira__eligens
4	~meta_variable|sg_project_id	-6.30826	0.759725	1.01224e-16	-7.79729	-4.81922	ASD - Female over Male	CHFU_WZhou_BIRD19_0291-Metagenome-Stool specimen-DNA; VIGG_Unknown_BIRD19_0293-Metagenome-Stool specimen-DNA; SG_SIwai_INRD17_0415-16S sequencing-Stool specimen-DNA; SG_SIwai_INRD17_0415-Metagenome-Stool specimen-DNA	1e-10	t__266763	g__Massilioclostridium	s__Massilioclostridium__coli
3	~meta_variable|sg_project_id	-5.74767	0.783569	2.21317e-13	-7.28344	-4.2119	ASD - Female over Male	CHFU_WZhou_BIRD19_0291-Metagenome-Stool specimen-DNA; SG_SIwai_INRD17_0415-16S sequencing-Stool specimen-DNA; SG_SIwai_INRD17_0415-Metagenome-Stool specimen-DNA	1.37867e-10	t__68506	g__Massilioclostridium	s__Massilioclostridium__methylpentosum
3	~meta_variable|sg_project_id	-8.1561	0.923686	1.04718e-18	-9.9665	-6.34571	ASD - Female over Male	VIGG_Unknown_BIRD19_0293-Metagenome-Stool specimen-DNA; SG_SIwai_INRD17_0415-16S sequencing-Stool specimen-DNA; SG_SIwai_INRD17_0415-Metagenome-Stool specimen-DNA	1e-10	t__180078	g__Megamonas	s__Megamonas__funiformis
3	~meta_variable|sg_project_id	-7.84737	0.814518	5.72406e-22	-9.44379	-6.25094	ASD - Female over Male	CHFU_WZhou_BIRD19_0291-Metagenome-Stool specimen-DNA; SG_SIwai_INRD17_0415-16S sequencing-Stool specimen-DNA; SG_SIwai_INRD17_0415-Metagenome-Stool specimen-DNA	1e-10	t__113985	g__Megamonas	s__Megamonas__funiformis
4	~meta_variable|sg_project_id	-1.51499	0.276861	4.4489e-08	-2.05763	-0.972357	ASD - Female over Male	VIGG_Unknown_BIRD19_0293-Metagenome-Stool specimen-DNA; SG_SIwai_INRD17_0415-16S sequencing-Stool specimen-DNA; SG_SIwai_INRD17_0415-16S PhyloChip-Stool specimen-DNA; SG_SIwai_INRD17_0415-Metagenome-Stool specimen-DNA	1.63361e-05	t__207768	g__Odoribacter	s__Odoribacter__splanchnicus
3	~meta_variable|sg_project_id	-9.08269	0.963867	4.37618e-21	-10.9718	-7.19355	ASD - Female over Male	VIGG_Unknown_BIRD19_0293-Metagenome-Stool specimen-DNA; SG_SIwai_INRD17_0415-16S PhyloChip-Stool specimen-DNA; SG_SIwai_INRD17_0415-Metagenome-Stool specimen-DNA	1e-10	t__194098	g__Parabacteroides	s__Parabacteroides__distasonis
2	~1|meta_variable	-19.1995	1.16181	2.40088e-61	-21.4766	-16.9224	ASD - Female over Male	VIGG_Unknown_BIRD19_0293-Metagenome-Stool specimen-DNA; SG_SIwai_INRD17_0415-Metagenome-Stool specimen-DNA	1e-10	t__253302	g__Parabacteroides	s__Parabacteroides__distasonis
2	~1|meta_variable	-16.3509	1.37512	1.32567e-32	-19.0461	-13.6557	ASD - Female over Male	VIGG_Unknown_BIRD19_0293-Metagenome-Stool specimen-DNA; SG_SIwai_INRD17_0415-Metagenome-Stool specimen-DNA	1e-10	t__137429	g__Parabacteroides	s__Parabacteroides__distasonis
2	~1|meta_variable	-15.9147	1.22628	1.62916e-38	-18.3182	-13.5112	ASD - Female over Male	VIGG_Unknown_BIRD19_0293-Metagenome-Stool specimen-DNA; SG_SIwai_INRD17_0415-Metagenome-Stool specimen-DNA	1e-10	t__171840	g__Parabacteroides	s__Parabacteroides__distasonis
2	~1|meta_variable	-14.2195	2.5692	3.11914e-08	-19.2551	-9.18399	ASD - Female over Male	CHFU_WZhou_BIRD19_0291-Metagenome-Stool specimen-DNA; VIGG_Unknown_BIRD19_0293-Metagenome-Stool specimen-DNA	1.22321e-05	t__237797	g__Parabacteroides	s__Parabacteroides__distasonis
3	~meta_variable|sg_project_id	-8.27281	0.86857	1.65618e-21	-9.97518	-6.57045	ASD - Female over Male	VIGG_Unknown_BIRD19_0293-Metagenome-Stool specimen-DNA; SG_SIwai_INRD17_0415-16S sequencing-Stool specimen-DNA; SG_SIwai_INRD17_0415-Metagenome-Stool specimen-DNA	1e-10	t__93817	g__Parabacteroides	s__Parabacteroides__johnsonii
4	~meta_variable|sg_project_id	-8.52157	1.41124	1.55705e-09	-11.2876	-5.75558	ASD - Female over Male	CHFU_WZhou_BIRD19_0291-Metagenome-Stool specimen-DNA; VIGG_Unknown_BIRD19_0293-Metagenome-Stool specimen-DNA; SG_SIwai_INRD17_0415-16S sequencing-Stool specimen-DNA; SG_SIwai_INRD17_0415-Metagenome-Stool specimen-DNA	8.30678e-07	t__220177	g__Prevotella	s__Prevotella__copri
3	~meta_variable|sg_project_id	-8.72052	0.784641	1.07211e-28	-10.2584	-7.18265	ASD - Female over Male	VIGG_Unknown_BIRD19_0293-Metagenome-Stool specimen-DNA; SG_SIwai_INRD17_0415-16S sequencing-Stool specimen-DNA; SG_SIwai_INRD17_0415-Metagenome-Stool specimen-DNA	1e-10	t__241688	g__Prevotella	s__Prevotella__copri
2	~1|meta_variable	-18.7318	1.94361	5.54506e-22	-22.5412	-14.9224	ASD - Female over Male	CHFU_WZhou_BIRD19_0291-Metagenome-Stool specimen-DNA; VIGG_Unknown_BIRD19_0293-Metagenome-Stool specimen-DNA	1e-10	t__205647	g__Prevotella	s__Prevotella__copri
3	~meta_variable|sg_project_id	-6.98951	0.777486	2.47482e-19	-8.51336	-5.46567	ASD - Female over Male	CHFU_WZhou_BIRD19_0291-Metagenome-Stool specimen-DNA; SG_SIwai_INRD17_0415-16S sequencing-Stool specimen-DNA; SG_SIwai_INRD17_0415-Metagenome-Stool specimen-DNA	1e-10	t__130156	g__Streptococcus	s__PROV_t__130156
2	~1|meta_variable	-11.5346	1.15136	1.26701e-23	-13.7913	-9.27802	ASD - Female over Male	VIGG_Unknown_BIRD19_0293-Metagenome-Stool specimen-DNA; SG_SIwai_INRD17_0415-Metagenome-Stool specimen-DNA	1e-10	t__229107	g__Flavonifractor	s__PROV_t__170513
3	~meta_variable|sg_project_id	-6.90705	0.743404	1.52682e-20	-8.3641	-5.45001	ASD - Female over Male	VIGG_Unknown_BIRD19_0293-Metagenome-Stool specimen-DNA; SG_SIwai_INRD17_0415-16S sequencing-Stool specimen-DNA; SG_SIwai_INRD17_0415-Metagenome-Stool specimen-DNA	1e-10	t__171634	g__Streptococcus	s__PROV_t__171634
3	~meta_variable|sg_project_id	-7.88071	1.04959	5.98569e-14	-9.93786	-5.82356	ASD - Female over Male	VIGG_Unknown_BIRD19_0293-Metagenome-Stool specimen-DNA; SG_SIwai_INRD17_0415-16S sequencing-Stool specimen-DNA; SG_SIwai_INRD17_0415-Metagenome-Stool specimen-DNA	1e-10	t__91202	g__Lawsonibacter	s__PROV_t__172009
4	~meta_variable|sg_project_id	-7.88558	0.772404	1.80458e-24	-9.39947	-6.3717	ASD - Female over Male	CHFU_WZhou_BIRD19_0291-Metagenome-Stool specimen-DNA; VIGG_Unknown_BIRD19_0293-Metagenome-Stool specimen-DNA; SG_SIwai_INRD17_0415-16S sequencing-Stool specimen-DNA; SG_SIwai_INRD17_0415-Metagenome-Stool specimen-DNA	1e-10	t__172687	g__PROV_t__172687	s__PROV_t__172687
4	~meta_variable|sg_project_id	-6.71226	1.10858	1.40581e-09	-8.88504	-4.53948	ASD - Female over Male	CHFU_WZhou_BIRD19_0291-Metagenome-Stool specimen-DNA; VIGG_Unknown_BIRD19_0293-Metagenome-Stool specimen-DNA; SG_SIwai_INRD17_0415-16S sequencing-Stool specimen-DNA; SG_SIwai_INRD17_0415-Metagenome-Stool specimen-DNA	7.51267e-07	t__173842	g__Veillonella	s__PROV_t__173842
3	~meta_variable|sg_project_id	-5.7249	0.780715	2.25223e-13	-7.25508	-4.19473	ASD - Female over Male	CHFU_WZhou_BIRD19_0291-Metagenome-Stool specimen-DNA; SG_SIwai_INRD17_0415-16S sequencing-Stool specimen-DNA; SG_SIwai_INRD17_0415-Metagenome-Stool specimen-DNA	1.40208e-10	t__174948	g__Streptococcus	s__PROV_t__174948
4	~meta_variable|sg_project_id	-4.78563	0.00087954	0	-4.78736	-4.78391	ASD - Female over Male	VIGG_Unknown_BIRD19_0293-Metagenome-Stool specimen-DNA; SG_SIwai_INRD17_0415-16S sequencing-Stool specimen-DNA; SG_SIwai_INRD17_0415-16S PhyloChip-Stool specimen-DNA; SG_SIwai_INRD17_0415-Metagenome-Stool specimen-DNA	1e-10	t__178804	g__Collinsella	s__PROV_t__178804
4	~meta_variable|sg_project_id	-5.16728	0.00127606	0	-5.16978	-5.16478	ASD - Female over Male	VIGG_Unknown_BIRD19_0293-Metagenome-Stool specimen-DNA; SG_SIwai_INRD17_0415-16S sequencing-Stool specimen-DNA; SG_SIwai_INRD17_0415-16S PhyloChip-Stool specimen-DNA; SG_SIwai_INRD17_0415-Metagenome-Stool specimen-DNA	1e-10	t__185228	g__Collinsella	s__PROV_t__185228
5	~meta_variable|sg_project_id	-3.77592	0.000724946	0	-3.77734	-3.7745	ASD - Female over Male	CHFU_WZhou_BIRD19_0291-Metagenome-Stool specimen-DNA; VIGG_Unknown_BIRD19_0293-Metagenome-Stool specimen-DNA; SG_SIwai_INRD17_0415-16S sequencing-Stool specimen-DNA; SG_SIwai_INRD17_0415-16S PhyloChip-Stool specimen-DNA; SG_SIwai_INRD17_0415-Metagenome-Stool specimen-DNA	1e-10	t__185743	g__Veillonella	s__PROV_t__185743
4	~meta_variable|sg_project_id	-7.43007	0.756325	8.88296e-23	-8.91244	-5.9477	ASD - Female over Male	CHFU_WZhou_BIRD19_0291-Metagenome-Stool specimen-DNA; VIGG_Unknown_BIRD19_0293-Metagenome-Stool specimen-DNA; SG_SIwai_INRD17_0415-16S sequencing-Stool specimen-DNA; SG_SIwai_INRD17_0415-Metagenome-Stool specimen-DNA	1e-10	t__187209	g__PROV_t__187209	s__PROV_t__187209
4	~meta_variable|sg_project_id	-7.7707	0.891493	2.86934e-18	-9.51799	-6.0234	ASD - Female over Male	CHFU_WZhou_BIRD19_0291-Metagenome-Stool specimen-DNA; VIGG_Unknown_BIRD19_0293-Metagenome-Stool specimen-DNA; SG_SIwai_INRD17_0415-16S sequencing-Stool specimen-DNA; SG_SIwai_INRD17_0415-Metagenome-Stool specimen-DNA	1e-10	t__188681	g__PROV_t__188681	s__PROV_t__188681
3	~meta_variable|sg_project_id	-17.2418	1.20452	1.78269e-46	-19.6026	-14.881	ASD - Female over Male	CHFU_WZhou_BIRD19_0291-Metagenome-Stool specimen-DNA; SG_SIwai_INRD17_0415-16S sequencing-Stool specimen-DNA; SG_SIwai_INRD17_0415-Metagenome-Stool specimen-DNA	1e-10	t__193452	g__PROV_t__193452	s__PROV_t__193452
4	~meta_variable|sg_project_id	-7.71449	0.862506	3.74419e-19	-9.40497	-6.02401	ASD - Female over Male	CHFU_WZhou_BIRD19_0291-Metagenome-Stool specimen-DNA; VIGG_Unknown_BIRD19_0293-Metagenome-Stool specimen-DNA; SG_SIwai_INRD17_0415-16S sequencing-Stool specimen-DNA; SG_SIwai_INRD17_0415-Metagenome-Stool specimen-DNA	1e-10	t__195591	g__Clostridium_Q	s__PROV_t__195591
2	~1|meta_variable	-13.8371	1.30666	3.3276e-26	-16.3981	-11.2761	ASD - Female over Male	VIGG_Unknown_BIRD19_0293-Metagenome-Stool specimen-DNA; SG_SIwai_INRD17_0415-Metagenome-Stool specimen-DNA	1e-10	t__195668	g__PROV_t__195668	s__PROV_t__195668
3	~meta_variable|sg_project_id	-7.71796	0.881443	2.02211e-18	-9.44555	-5.99036	ASD - Female over Male	CHFU_WZhou_BIRD19_0291-Metagenome-Stool specimen-DNA; SG_SIwai_INRD17_0415-16S sequencing-Stool specimen-DNA; SG_SIwai_INRD17_0415-Metagenome-Stool specimen-DNA	1e-10	t__197154	g__PROV_t__197154	s__PROV_t__197154
4	~meta_variable|sg_project_id	-6.20378	0.757549	2.62795e-16	-7.68855	-4.71901	ASD - Female over Male	CHFU_WZhou_BIRD19_0291-Metagenome-Stool specimen-DNA; VIGG_Unknown_BIRD19_0293-Metagenome-Stool specimen-DNA; SG_SIwai_INRD17_0415-16S sequencing-Stool specimen-DNA; SG_SIwai_INRD17_0415-Metagenome-Stool specimen-DNA	1e-10	t__203617	g__Streptococcus	s__PROV_t__203617
3	~meta_variable|sg_project_id	-7.40836	1.69619	1.256e-05	-10.7328	-4.08388	ASD - Female over Male	CHFU_WZhou_BIRD19_0291-Metagenome-Stool specimen-DNA; SG_SIwai_INRD17_0415-16S sequencing-Stool specimen-DNA; SG_SIwai_INRD17_0415-Metagenome-Stool specimen-DNA	0.00434385	t__209726	g__Streptococcus	s__PROV_t__209726
3	~meta_variable|sg_project_id	-5.16141	1.16362	9.17861e-06	-7.44206	-2.88077	ASD - Female over Male	CHFU_WZhou_BIRD19_0291-Metagenome-Stool specimen-DNA; SG_SIwai_INRD17_0415-16S sequencing-Stool specimen-DNA; SG_SIwai_INRD17_0415-Metagenome-Stool specimen-DNA	0.00318378	t__216760	g__Streptococcus	s__PROV_t__216760
3	~meta_variable|sg_project_id	-9.22948	1.10025	4.92194e-17	-11.3859	-7.07303	ASD - Female over Male	VIGG_Unknown_BIRD19_0293-Metagenome-Stool specimen-DNA; SG_SIwai_INRD17_0415-16S sequencing-Stool specimen-DNA; SG_SIwai_INRD17_0415-Metagenome-Stool specimen-DNA	1e-10	t__217134	g__PROV_t__214536	s__PROV_t__217134
3	~meta_variable|sg_project_id	-7.34316	0.81458	1.9748e-19	-8.93971	-5.74661	ASD - Female over Male	VIGG_Unknown_BIRD19_0293-Metagenome-Stool specimen-DNA; SG_SIwai_INRD17_0415-16S sequencing-Stool specimen-DNA; SG_SIwai_INRD17_0415-Metagenome-Stool specimen-DNA	1e-10	t__218710	g__Dorea	s__PROV_t__218710
5	~meta_variable|sg_project_id	-0.719598	4.13638e-05	0	-0.719679	-0.719517	ASD - Female over Male	CHFU_WZhou_BIRD19_0291-Metagenome-Stool specimen-DNA; VIGG_Unknown_BIRD19_0293-Metagenome-Stool specimen-DNA; SG_SIwai_INRD17_0415-16S sequencing-Stool specimen-DNA; SG_SIwai_INRD17_0415-16S PhyloChip-Stool specimen-DNA; SG_SIwai_INRD17_0415-Metagenome-Stool specimen-DNA	1e-10	t__220541	g__Blautia_A	s__PROV_t__220541
3	~meta_variable|sg_project_id	-7.0966	0.862365	1.88421e-16	-8.7868	-5.40639	ASD - Female over Male	CHFU_WZhou_BIRD19_0291-Metagenome-Stool specimen-DNA; SG_SIwai_INRD17_0415-16S sequencing-Stool specimen-DNA; SG_SIwai_INRD17_0415-Metagenome-Stool specimen-DNA	1e-10	t__221134	g__Faecalicatena	s__PROV_t__221134
3	~1|meta_variable	-12.7611	2.82645	6.3349e-06	-18.3008	-7.22137	ASD - Female over Male	CHFU_WZhou_BIRD19_0291-Metagenome-Stool specimen-DNA; VIGG_Unknown_BIRD19_0293-Metagenome-Stool specimen-DNA; SG_SIwai_INRD17_0415-Metagenome-Stool specimen-DNA	0.00220879	t__222060	g__Ruminococcus	s__PROV_t__222060
3	~1|meta_variable	-15.7199	0.969946	4.50089e-59	-17.621	-13.8189	ASD - Female over Male	CHFU_WZhou_BIRD19_0291-Metagenome-Stool specimen-DNA; VIGG_Unknown_BIRD19_0293-Metagenome-Stool specimen-DNA; SG_SIwai_INRD17_0415-Metagenome-Stool specimen-DNA	1e-10	t__231226	g__Blautia	s__PROV_t__231226
3	~meta_variable|sg_project_id	-6.71781	0.799738	4.464e-17	-8.28527	-5.15036	ASD - Female over Male	VIGG_Unknown_BIRD19_0293-Metagenome-Stool specimen-DNA; SG_SIwai_INRD17_0415-16S sequencing-Stool specimen-DNA; SG_SIwai_INRD17_0415-Metagenome-Stool specimen-DNA	1e-10	t__236162	g__PROV_t__236162	s__PROV_t__236162
4	~meta_variable|sg_project_id	-6.59509	0.853811	1.12471e-14	-8.26853	-4.92165	ASD - Female over Male	CHFU_WZhou_BIRD19_0291-Metagenome-Stool specimen-DNA; VIGG_Unknown_BIRD19_0293-Metagenome-Stool specimen-DNA; SG_SIwai_INRD17_0415-16S sequencing-Stool specimen-DNA; SG_SIwai_INRD17_0415-Metagenome-Stool specimen-DNA	1e-10	t__236984	g__Veillonella	s__PROV_t__236984
4	~meta_variable|sg_project_id	-7.328	0.758177	4.2345e-22	-8.814	-5.842	ASD - Female over Male	CHFU_WZhou_BIRD19_0291-Metagenome-Stool specimen-DNA; VIGG_Unknown_BIRD19_0293-Metagenome-Stool specimen-DNA; SG_SIwai_INRD17_0415-16S sequencing-Stool specimen-DNA; SG_SIwai_INRD17_0415-Metagenome-Stool specimen-DNA	1e-10	t__241267	g__Clostridium_Q	s__PROV_t__241267
3	~meta_variable|sg_project_id	-7.32118	1.55173	2.38079e-06	-10.3625	-4.27985	ASD - Female over Male	VIGG_Unknown_BIRD19_0293-Metagenome-Stool specimen-DNA; SG_SIwai_INRD17_0415-16S sequencing-Stool specimen-DNA; SG_SIwai_INRD17_0415-Metagenome-Stool specimen-DNA	0.000840713	t__248069	g__Dorea	s__PROV_t__248069
4	~meta_variable|sg_project_id	-1.32782	0.000163156	0	-1.32814	-1.3275	ASD - Female over Male	VIGG_Unknown_BIRD19_0293-Metagenome-Stool specimen-DNA; SG_SIwai_INRD17_0415-16S sequencing-Stool specimen-DNA; SG_SIwai_INRD17_0415-16S PhyloChip-Stool specimen-DNA; SG_SIwai_INRD17_0415-Metagenome-Stool specimen-DNA	1e-10	t__249569	g__Blautia_A	s__PROV_t__249569
3	~meta_variable|sg_project_id	-6.96267	0.838195	9.83666e-17	-8.6055	-5.31984	ASD - Female over Male	CHFU_WZhou_BIRD19_0291-Metagenome-Stool specimen-DNA; SG_SIwai_INRD17_0415-16S sequencing-Stool specimen-DNA; SG_SIwai_INRD17_0415-Metagenome-Stool specimen-DNA	1e-10	t__251121	g__Clostridium_Q	s__PROV_t__251121
4	~meta_variable|sg_project_id	-7.05995	0.80464	1.72363e-18	-8.63701	-5.48288	ASD - Female over Male	CHFU_WZhou_BIRD19_0291-Metagenome-Stool specimen-DNA; VIGG_Unknown_BIRD19_0293-Metagenome-Stool specimen-DNA; SG_SIwai_INRD17_0415-16S sequencing-Stool specimen-DNA; SG_SIwai_INRD17_0415-Metagenome-Stool specimen-DNA	1e-10	t__251338	g__Anaerotignum	s__PROV_t__251338
4	~meta_variable|sg_project_id	-6.22167	0.791747	3.89836e-15	-7.77347	-4.66988	ASD - Female over Male	CHFU_WZhou_BIRD19_0291-Metagenome-Stool specimen-DNA; VIGG_Unknown_BIRD19_0293-Metagenome-Stool specimen-DNA; SG_SIwai_INRD17_0415-16S sequencing-Stool specimen-DNA; SG_SIwai_INRD17_0415-Metagenome-Stool specimen-DNA	1e-10	t__260198	g__Clostridium_Q	s__PROV_t__260198
3	~meta_variable|sg_project_id	-12.0213	1.78031	1.45469e-11	-15.5106	-8.53194	ASD - Female over Male	VIGG_Unknown_BIRD19_0293-Metagenome-Stool specimen-DNA; SG_SIwai_INRD17_0415-16S sequencing-Stool specimen-DNA; SG_SIwai_INRD17_0415-Metagenome-Stool specimen-DNA	8.2774e-09	t__48281	g__PROV_t__48281	s__PROV_t__48281
5	~meta_variable|sg_project_id	-0.533272	8.00162e-05	0	-0.533429	-0.533116	ASD - Female over Male	CHFU_WZhou_BIRD19_0291-Metagenome-Stool specimen-DNA; VIGG_Unknown_BIRD19_0293-Metagenome-Stool specimen-DNA; SG_SIwai_INRD17_0415-16S sequencing-Stool specimen-DNA; SG_SIwai_INRD17_0415-16S PhyloChip-Stool specimen-DNA; SG_SIwai_INRD17_0415-Metagenome-Stool specimen-DNA	1e-10	t__194986	g__Romboutsia	s__Romboutsia__timonensis
3	~meta_variable|sg_project_id	-7.68757	0.835457	3.52555e-20	-9.32503	-6.0501	ASD - Female over Male	VIGG_Unknown_BIRD19_0293-Metagenome-Stool specimen-DNA; SG_SIwai_INRD17_0415-16S sequencing-Stool specimen-DNA; SG_SIwai_INRD17_0415-Metagenome-Stool specimen-DNA	1e-10	t__238928	g__Roseburia	s__Roseburia__inulinivorans
4	~meta_variable|sg_project_id	-7.86111	0.796547	5.67376e-23	-9.42231	-6.2999	ASD - Female over Male	CHFU_WZhou_BIRD19_0291-Metagenome-Stool specimen-DNA; VIGG_Unknown_BIRD19_0293-Metagenome-Stool specimen-DNA; SG_SIwai_INRD17_0415-16S sequencing-Stool specimen-DNA; SG_SIwai_INRD17_0415-Metagenome-Stool specimen-DNA	1e-10	t__258648	g__Ruminococcus_D	s__Ruminococcus_D__bicirculans
5	~meta_variable|sg_project_id	-0.928781	0.186631	6.4721e-07	-1.29457	-0.562992	ASD - Female over Male	CHFU_WZhou_BIRD19_0291-Metagenome-Stool specimen-DNA; VIGG_Unknown_BIRD19_0293-Metagenome-Stool specimen-DNA; SG_SIwai_INRD17_0415-16S sequencing-Stool specimen-DNA; SG_SIwai_INRD17_0415-16S PhyloChip-Stool specimen-DNA; SG_SIwai_INRD17_0415-Metagenome-Stool specimen-DNA	0.00023159	t__162237	g__Ruthenibacterium	s__Ruthenibacterium__lactatiformans
2	~1|meta_variable	-13.0871	1.10284	1.76237e-32	-15.2487	-10.9256	ASD - Female over Male	VIGG_Unknown_BIRD19_0293-Metagenome-Stool specimen-DNA; SG_SIwai_INRD17_0415-Metagenome-Stool specimen-DNA	1e-10	t__243185	g__Senegalimassilia	s__Senegalimassilia__anaerobia
4	~meta_variable|sg_project_id	-6.86979	0.753371	7.60042e-20	-8.34637	-5.39321	ASD - Female over Male	CHFU_WZhou_BIRD19_0291-Metagenome-Stool specimen-DNA; VIGG_Unknown_BIRD19_0293-Metagenome-Stool specimen-DNA; SG_SIwai_INRD17_0415-16S sequencing-Stool specimen-DNA; SG_SIwai_INRD17_0415-Metagenome-Stool specimen-DNA	1e-10	t__140353	g__Streptococcus	s__Streptococcus__parasanguinis_B
4	~meta_variable|sg_project_id	-7.21382	0.857951	4.16381e-17	-8.89537	-5.53226	ASD - Female over Male	CHFU_WZhou_BIRD19_0291-Metagenome-Stool specimen-DNA; VIGG_Unknown_BIRD19_0293-Metagenome-Stool specimen-DNA; SG_SIwai_INRD17_0415-16S sequencing-Stool specimen-DNA; SG_SIwai_INRD17_0415-Metagenome-Stool specimen-DNA	1e-10	t__122374	g__Streptococcus	s__Streptococcus__salivarius
4	~meta_variable|sg_project_id	-6.70169	0.820424	3.12049e-16	-8.30969	-5.09369	ASD - Female over Male	CHFU_WZhou_BIRD19_0291-Metagenome-Stool specimen-DNA; VIGG_Unknown_BIRD19_0293-Metagenome-Stool specimen-DNA; SG_SIwai_INRD17_0415-16S sequencing-Stool specimen-DNA; SG_SIwai_INRD17_0415-Metagenome-Stool specimen-DNA	1e-10	t__92758	g__Streptococcus	s__Streptococcus__salivarius
3	~meta_variable|sg_project_id	-7.12832	0.774583	3.48783e-20	-8.64647	-5.61016	ASD - Female over Male	CHFU_WZhou_BIRD19_0291-Metagenome-Stool specimen-DNA; SG_SIwai_INRD17_0415-16S sequencing-Stool specimen-DNA; SG_SIwai_INRD17_0415-Metagenome-Stool specimen-DNA	1e-10	t__193768	g__Streptococcus	s__Streptococcus__salivarius
3	~meta_variable|sg_project_id	-6.33308	0.77505	3.05361e-16	-7.85215	-4.81401	ASD - Female over Male	VIGG_Unknown_BIRD19_0293-Metagenome-Stool specimen-DNA; SG_SIwai_INRD17_0415-16S sequencing-Stool specimen-DNA; SG_SIwai_INRD17_0415-Metagenome-Stool specimen-DNA	1e-10	t__139073	g__Streptococcus	s__Streptococcus__salivarius
5	~meta_variable|sg_project_id	1.34228	0.000119686	0	1.34204	1.34251	ASD - Female over Male	CHFU_WZhou_BIRD19_0291-Metagenome-Stool specimen-DNA; VIGG_Unknown_BIRD19_0293-Metagenome-Stool specimen-DNA; SG_SIwai_INRD17_0415-16S sequencing-Stool specimen-DNA; SG_SIwai_INRD17_0415-16S PhyloChip-Stool specimen-DNA; SG_SIwai_INRD17_0415-Metagenome-Stool specimen-DNA	1e-10	t__260604	g__Veillonella	s__Veillonella__parvula_A
4	~meta_variable|sg_project_id	-6.61827	1.38065	1.63814e-06	-9.32429	-3.91225	ASD - Female over Male	CHFU_WZhou_BIRD19_0291-Metagenome-Stool specimen-DNA; VIGG_Unknown_BIRD19_0293-Metagenome-Stool specimen-DNA; SG_SIwai_INRD17_0415-16S sequencing-Stool specimen-DNA; SG_SIwai_INRD17_0415-Metagenome-Stool specimen-DNA	0.000581965	t__209933	g__Veillonella	s__Veillonella__tobetsuensis
6	~meta_variable|sg_project_id	0.252122	6.00497e-05	0	0.252004	0.252239	NT - Female over Male	ASU_RKrajmalnikBrown_BIRD18_0294-16S sequencing-Stool specimen-DNA; CHFU_WZhou_BIRD19_0291-Metagenome-Stool specimen-DNA; VIGG_Unknown_BIRD19_0293-Metagenome-Stool specimen-DNA; SG_SIwai_INRD17_0415-16S sequencing-Stool specimen-DNA; SG_SIwai_INRD17_0415-16S PhyloChip-Stool specimen-DNA; SG_SIwai_INRD17_0415-Metagenome-Stool specimen-DNA	1e-10	t__93920	g__Absiella	s__Absiella__innocuum
6	~meta_variable|sg_project_id	0.366953	0.0439926	7.3522e-17	0.280729	0.453177	NT - Female over Male	ASU_RKrajmalnikBrown_BIRD18_0294-16S sequencing-Stool specimen-DNA; CHFU_WZhou_BIRD19_0291-Metagenome-Stool specimen-DNA; VIGG_Unknown_BIRD19_0293-Metagenome-Stool specimen-DNA; SG_SIwai_INRD17_0415-16S sequencing-Stool specimen-DNA; SG_SIwai_INRD17_0415-16S PhyloChip-Stool specimen-DNA; SG_SIwai_INRD17_0415-Metagenome-Stool specimen-DNA	1e-10	t__94209	g__Absiella	s__Absiella__innocuum
5	~meta_variable|sg_project_id	0.527216	0.0860458	8.94632e-10	0.35857	0.695863	NT - Female over Male	ASU_RKrajmalnikBrown_BIRD18_0294-16S sequencing-Stool specimen-DNA; CHFU_WZhou_BIRD19_0291-Metagenome-Stool specimen-DNA; SG_SIwai_INRD17_0415-16S sequencing-Stool specimen-DNA; SG_SIwai_INRD17_0415-16S PhyloChip-Stool specimen-DNA; SG_SIwai_INRD17_0415-Metagenome-Stool specimen-DNA	4.80828e-07	t__163039	g__Absiella	s__Absiella__innocuum
5	~meta_variable|sg_project_id	-5.26204	0.000503231	0	-5.26302	-5.26105	NT - Female over Male	CHFU_WZhou_BIRD19_0291-Metagenome-Stool specimen-DNA; IISERB_VSharma_BIRD18_0292-16S sequencing-Stool specimen-DNA; SG_SIwai_INRD17_0415-16S sequencing-Stool specimen-DNA; SG_SIwai_INRD17_0415-16S PhyloChip-Stool specimen-DNA; SG_SIwai_INRD17_0415-Metagenome-Stool specimen-DNA	1e-10	t__234651	g__Akkermansia	s__Akkermansia__muciniphila_B
3	~meta_variable|sg_project_id	-2.54202	0.638415	6.84076e-05	-3.79329	-1.29074	NT - Female over Male	ASU_RKrajmalnikBrown_BIRD18_0294-16S sequencing-Stool specimen-DNA; SG_SIwai_INRD17_0415-16S sequencing-Stool specimen-DNA; SG_SIwai_INRD17_0415-Metagenome-Stool specimen-DNA	0.0214347	t__216530	g__Bacteroides	s__Bacteroides__stercoris
6	~meta_variable|sg_project_id	-5.82502	0.00191057	0	-5.82877	-5.82128	NT - Female over Male	ASU_RKrajmalnikBrown_BIRD18_0294-16S sequencing-Stool specimen-DNA; CHFU_WZhou_BIRD19_0291-Metagenome-Stool specimen-DNA; VIGG_Unknown_BIRD19_0293-Metagenome-Stool specimen-DNA; SG_SIwai_INRD17_0415-16S sequencing-Stool specimen-DNA; SG_SIwai_INRD17_0415-16S PhyloChip-Stool specimen-DNA; SG_SIwai_INRD17_0415-Metagenome-Stool specimen-DNA	1e-10	t__167326	g__Bacteroides	s__Bacteroides__thetaiotaomicron
4	~meta_variable|sg_project_id	-3.44557	0.000444526	0	-3.44644	-3.4447	NT - Female over Male	ASU_RKrajmalnikBrown_BIRD18_0294-16S sequencing-Stool specimen-DNA; SG_SIwai_INRD17_0415-16S sequencing-Stool specimen-DNA; SG_SIwai_INRD17_0415-16S PhyloChip-Stool specimen-DNA; SG_SIwai_INRD17_0415-Metagenome-Stool specimen-DNA	1e-10	t__158656	g__Bacteroides	s__Bacteroides__thetaiotaomicron
5	~meta_variable|sg_project_id	-6.05507	0.880093	5.98377e-12	-7.78003	-4.33012	NT - Female over Male	ASU_RKrajmalnikBrown_BIRD18_0294-16S sequencing-Stool specimen-DNA; CHFU_WZhou_BIRD19_0291-Metagenome-Stool specimen-DNA; VIGG_Unknown_BIRD19_0293-Metagenome-Stool specimen-DNA; SG_SIwai_INRD17_0415-16S sequencing-Stool specimen-DNA; SG_SIwai_INRD17_0415-Metagenome-Stool specimen-DNA	3.47426e-09	t__188272	g__Bacteroides	s__Bacteroides__uniformis
4	~meta_variable|sg_project_id	-1.45726	0.000442344	0	-1.45813	-1.45639	NT - Female over Male	VIGG_Unknown_BIRD19_0293-Metagenome-Stool specimen-DNA; SG_SIwai_INRD17_0415-16S sequencing-Stool specimen-DNA; SG_SIwai_INRD17_0415-16S PhyloChip-Stool specimen-DNA; SG_SIwai_INRD17_0415-Metagenome-Stool specimen-DNA	1e-10	t__216614	g__Bacteroides	s__Bacteroides__uniformis
3	~meta_variable|sg_project_id	-8.15145	0.797298	1.55064e-24	-9.71413	-6.58878	NT - Female over Male	VIGG_Unknown_BIRD19_0293-Metagenome-Stool specimen-DNA; SG_SIwai_INRD17_0415-16S sequencing-Stool specimen-DNA; SG_SIwai_INRD17_0415-Metagenome-Stool specimen-DNA	1e-10	t__176331	g__Bacteroides	s__Bacteroides__uniformis
2	~1|meta_variable	-19.9937	2.46549	5.0868e-16	-24.8259	-15.1614	NT - Female over Male	CHFU_WZhou_BIRD19_0291-Metagenome-Stool specimen-DNA; VIGG_Unknown_BIRD19_0293-Metagenome-Stool specimen-DNA	1e-10	t__4836	g__Bacteroides_A	s__Bacteroides_A__plebeius
4	~meta_variable|sg_project_id	0.445029	0.105144	2.31056e-05	0.23895	0.651108	NT - Female over Male	VIGG_Unknown_BIRD19_0293-Metagenome-Stool specimen-DNA; SG_SIwai_INRD17_0415-16S sequencing-Stool specimen-DNA; SG_SIwai_INRD17_0415-16S PhyloChip-Stool specimen-DNA; SG_SIwai_INRD17_0415-Metagenome-Stool specimen-DNA	0.00763163	t__95781	g__Bacteroides_B	s__Bacteroides_B__dorei
4	~meta_variable|sg_project_id	1.44298	0.35946	5.9624e-05	0.73845	2.14751	NT - Female over Male	VIGG_Unknown_BIRD19_0293-Metagenome-Stool specimen-DNA; SG_SIwai_INRD17_0415-16S sequencing-Stool specimen-DNA; SG_SIwai_INRD17_0415-16S PhyloChip-Stool specimen-DNA; SG_SIwai_INRD17_0415-Metagenome-Stool specimen-DNA	0.0187701	t__227850	g__Bacteroides_B	s__Bacteroides_B__dorei
4	~meta_variable|sg_project_id	1.65541	0.000569159	0	1.6543	1.65653	NT - Female over Male	CHFU_WZhou_BIRD19_0291-Metagenome-Stool specimen-DNA; SG_SIwai_INRD17_0415-16S sequencing-Stool specimen-DNA; SG_SIwai_INRD17_0415-16S PhyloChip-Stool specimen-DNA; SG_SIwai_INRD17_0415-Metagenome-Stool specimen-DNA	1e-10	t__182301	g__Bacteroides_B	s__Bacteroides_B__dorei
5	~meta_variable|sg_project_id	1.52377	0.000523679	0	1.52274	1.52479	NT - Female over Male	ASU_RKrajmalnikBrown_BIRD18_0294-16S sequencing-Stool specimen-DNA; CHFU_WZhou_BIRD19_0291-Metagenome-Stool specimen-DNA; SG_SIwai_INRD17_0415-16S sequencing-Stool specimen-DNA; SG_SIwai_INRD17_0415-16S PhyloChip-Stool specimen-DNA; SG_SIwai_INRD17_0415-Metagenome-Stool specimen-DNA	1e-10	t__172936	g__Bacteroides_B	s__Bacteroides_B__massiliensis
4	~meta_variable|sg_project_id	-8.91085	0.952113	8.04751e-21	-10.777	-7.04475	NT - Female over Male	IISERB_VSharma_BIRD18_0292-16S sequencing-Stool specimen-DNA; VIGG_Unknown_BIRD19_0293-Metagenome-Stool specimen-DNA; SG_SIwai_INRD17_0415-16S sequencing-Stool specimen-DNA; SG_SIwai_INRD17_0415-Metagenome-Stool specimen-DNA	1e-10	t__178380	g__Bifidobacterium	s__Bifidobacterium__adolescentis
4	~meta_variable|sg_project_id	-1.19896	0.000108304	0	-1.19917	-1.19875	NT - Female over Male	ASU_RKrajmalnikBrown_BIRD18_0294-16S sequencing-Stool specimen-DNA; SG_SIwai_INRD17_0415-16S sequencing-Stool specimen-DNA; SG_SIwai_INRD17_0415-16S PhyloChip-Stool specimen-DNA; SG_SIwai_INRD17_0415-Metagenome-Stool specimen-DNA	1e-10	t__159614	g__Bifidobacterium	s__Bifidobacterium__longum
4	~meta_variable|sg_project_id	5.45413	0.00029817	0	5.45354	5.45471	NT - Female over Male	ASU_RKrajmalnikBrown_BIRD18_0294-16S sequencing-Stool specimen-DNA; SG_SIwai_INRD17_0415-16S sequencing-Stool specimen-DNA; SG_SIwai_INRD17_0415-16S PhyloChip-Stool specimen-DNA; SG_SIwai_INRD17_0415-Metagenome-Stool specimen-DNA	1e-10	t__253484	g__Bifidobacterium	s__Bifidobacterium__longum
6	~meta_variable|sg_project_id	0.916642	0.132571	4.69988e-12	0.656808	1.17648	NT - Female over Male	ASU_RKrajmalnikBrown_BIRD18_0294-16S sequencing-Stool specimen-DNA; CHFU_WZhou_BIRD19_0291-Metagenome-Stool specimen-DNA; VIGG_Unknown_BIRD19_0293-Metagenome-Stool specimen-DNA; SG_SIwai_INRD17_0415-16S sequencing-Stool specimen-DNA; SG_SIwai_INRD17_0415-16S PhyloChip-Stool specimen-DNA; SG_SIwai_INRD17_0415-Metagenome-Stool specimen-DNA	2.74237e-09	t__100508	g__Dorea	s__Dorea__scindens
5	~meta_variable|sg_project_id	0.549101	0.0890607	7.02769e-10	0.374545	0.723657	NT - Female over Male	ASU_RKrajmalnikBrown_BIRD18_0294-16S sequencing-Stool specimen-DNA; CHFU_WZhou_BIRD19_0291-Metagenome-Stool specimen-DNA; SG_SIwai_INRD17_0415-16S sequencing-Stool specimen-DNA; SG_SIwai_INRD17_0415-16S PhyloChip-Stool specimen-DNA; SG_SIwai_INRD17_0415-Metagenome-Stool specimen-DNA	3.78792e-07	t__196610	g__Eggerthella	s__Eggerthella__lenta
4	~meta_variable|sg_project_id	0.171568	2.726e-05	0	0.171515	0.171622	NT - Female over Male	ASU_RKrajmalnikBrown_BIRD18_0294-16S sequencing-Stool specimen-DNA; SG_SIwai_INRD17_0415-16S sequencing-Stool specimen-DNA; SG_SIwai_INRD17_0415-16S PhyloChip-Stool specimen-DNA; SG_SIwai_INRD17_0415-Metagenome-Stool specimen-DNA	1e-10	t__264269	g__Eggerthella	s__Eggerthella__lenta
5	~meta_variable|sg_project_id	0.590494	2.73615e-05	0	0.590441	0.590548	NT - Female over Male	ASU_RKrajmalnikBrown_BIRD18_0294-16S sequencing-Stool specimen-DNA; IISERB_VSharma_BIRD18_0292-16S sequencing-Stool specimen-DNA; SG_SIwai_INRD17_0415-16S sequencing-Stool specimen-DNA; SG_SIwai_INRD17_0415-16S PhyloChip-Stool specimen-DNA; SG_SIwai_INRD17_0415-Metagenome-Stool specimen-DNA	1e-10	t__91116	g__Eisenbergiella	s__Eisenbergiella__tayi
6	~meta_variable|sg_project_id	0.532585	0.138628	0.000122121	0.260879	0.804292	NT - Female over Male	ASU_RKrajmalnikBrown_BIRD18_0294-16S sequencing-Stool specimen-DNA; CHFU_WZhou_BIRD19_0291-Metagenome-Stool specimen-DNA; VIGG_Unknown_BIRD19_0293-Metagenome-Stool specimen-DNA; SG_SIwai_INRD17_0415-16S sequencing-Stool specimen-DNA; SG_SIwai_INRD17_0415-16S PhyloChip-Stool specimen-DNA; SG_SIwai_INRD17_0415-Metagenome-Stool specimen-DNA	0.0372472	t__229007	g__Erysipelatoclostridium	s__Erysipelatoclostridium__ramosum
4	~meta_variable|sg_project_id	-1.11998	7.80759e-05	0	-1.12013	-1.11982	NT - Female over Male	CHFU_WZhou_BIRD19_0291-Metagenome-Stool specimen-DNA; SG_SIwai_INRD17_0415-16S sequencing-Stool specimen-DNA; SG_SIwai_INRD17_0415-16S PhyloChip-Stool specimen-DNA; SG_SIwai_INRD17_0415-Metagenome-Stool specimen-DNA	1e-10	t__103822	g__Erysipelatoclostridium	s__Erysipelatoclostridium__ramosum
7	~meta_variable|sg_project_id	0.929136	2.01666e-05	0	0.929097	0.929176	NT - Female over Male	ASU_RKrajmalnikBrown_BIRD18_0294-16S sequencing-Stool specimen-DNA; CHFU_WZhou_BIRD19_0291-Metagenome-Stool specimen-DNA; IISERB_VSharma_BIRD18_0292-16S sequencing-Stool specimen-DNA; VIGG_Unknown_BIRD19_0293-Metagenome-Stool specimen-DNA; SG_SIwai_INRD17_0415-16S sequencing-Stool specimen-DNA; SG_SIwai_INRD17_0415-16S PhyloChip-Stool specimen-DNA; SG_SIwai_INRD17_0415-Metagenome-Stool specimen-D…	1e-10	t__91154	g__Faecalicatena	s__Faecalicatena__torques
4	~meta_variable|sg_project_id	0.793178	0.19797	6.16092e-05	0.405164	1.18119	NT - Female over Male	ASU_RKrajmalnikBrown_BIRD18_0294-16S sequencing-Stool specimen-DNA; IISERB_VSharma_BIRD18_0292-16S sequencing-Stool specimen-DNA; SG_SIwai_INRD17_0415-16S sequencing-Stool specimen-DNA; SG_SIwai_INRD17_0415-16S PhyloChip-Stool specimen-DNA	0.0193691	t__49701	g__Faecalicatena	s__Faecalicatena__torques
4	~meta_variable|sg_project_id	-8.42925	0.838812	9.27741e-24	-10.0733	-6.78521	NT - Female over Male	ASU_RKrajmalnikBrown_BIRD18_0294-16S sequencing-Stool specimen-DNA; VIGG_Unknown_BIRD19_0293-Metagenome-Stool specimen-DNA; SG_SIwai_INRD17_0415-16S sequencing-Stool specimen-DNA; SG_SIwai_INRD17_0415-Metagenome-Stool specimen-DNA	1e-10	t__176296	g__Megamonas	s__Megamonas__funiformis
5	~meta_variable|sg_project_id	1.80044	0.000561872	0	1.79934	1.80154	NT - Female over Male	CHFU_WZhou_BIRD19_0291-Metagenome-Stool specimen-DNA; VIGG_Unknown_BIRD19_0293-Metagenome-Stool specimen-DNA; SG_SIwai_INRD17_0415-16S sequencing-Stool specimen-DNA; SG_SIwai_INRD17_0415-16S PhyloChip-Stool specimen-DNA; SG_SIwai_INRD17_0415-Metagenome-Stool specimen-DNA	1e-10	t__262758	g__Odoribacter	s__Odoribacter__splanchnicus
2	~1|meta_variable	-15.1701	1.59488	1.8742e-21	-18.296	-12.0442	NT - Female over Male	CHFU_WZhou_BIRD19_0291-Metagenome-Stool specimen-DNA; VIGG_Unknown_BIRD19_0293-Metagenome-Stool specimen-DNA	1e-10	t__256038	g__Parabacteroides	s__Parabacteroides__distasonis
5	~meta_variable|sg_project_id	-1.18589	0.000348915	0	-1.18657	-1.18521	NT - Female over Male	CHFU_WZhou_BIRD19_0291-Metagenome-Stool specimen-DNA; IISERB_VSharma_BIRD18_0292-16S sequencing-Stool specimen-DNA; SG_SIwai_INRD17_0415-16S sequencing-Stool specimen-DNA; SG_SIwai_INRD17_0415-16S PhyloChip-Stool specimen-DNA; SG_SIwai_INRD17_0415-Metagenome-Stool specimen-DNA	1e-10	t__192936	g__Parabacteroides	s__Parabacteroides__merdae
4	~meta_variable|sg_project_id	-7.0833	0.864747	2.58672e-16	-8.77818	-5.38843	NT - Female over Male	CHFU_WZhou_BIRD19_0291-Metagenome-Stool specimen-DNA; VIGG_Unknown_BIRD19_0293-Metagenome-Stool specimen-DNA; SG_SIwai_INRD17_0415-16S sequencing-Stool specimen-DNA; SG_SIwai_INRD17_0415-Metagenome-Stool specimen-DNA	1e-10	t__203617	g__Streptococcus	s__PROV_t__203617
3	~1|meta_variable	-2.72916	0.649787	2.66806e-05	-4.00272	-1.45561	NT - Female over Male	CHFU_WZhou_BIRD19_0291-Metagenome-Stool specimen-DNA; VIGG_Unknown_BIRD19_0293-Metagenome-Stool specimen-DNA; SG_SIwai_INRD17_0415-Metagenome-Stool specimen-DNA	0.00875803	t__203894	g__Ruminococcus	s__PROV_t__203894
5	~meta_variable|sg_project_id	-4.98465	0.000255032	0	-4.98515	-4.98415	NT - Female over Male	CHFU_WZhou_BIRD19_0291-Metagenome-Stool specimen-DNA; IISERB_VSharma_BIRD18_0292-16S sequencing-Stool specimen-DNA; SG_SIwai_INRD17_0415-16S sequencing-Stool specimen-DNA; SG_SIwai_INRD17_0415-16S PhyloChip-Stool specimen-DNA; SG_SIwai_INRD17_0415-Metagenome-Stool specimen-DNA	1e-10	t__245413	g__PROV_t__245413	s__PROV_t__245413
5	~meta_variable|sg_project_id	-6.07502	0.000121327	0	-6.07526	-6.07479	NT - Female over Male	ASU_RKrajmalnikBrown_BIRD18_0294-16S sequencing-Stool specimen-DNA; VIGG_Unknown_BIRD19_0293-Metagenome-Stool specimen-DNA; SG_SIwai_INRD17_0415-16S sequencing-Stool specimen-DNA; SG_SIwai_INRD17_0415-16S PhyloChip-Stool specimen-DNA; SG_SIwai_INRD17_0415-Metagenome-Stool specimen-DNA	1e-10	t__265590	g__PROV_t__265590	s__PROV_t__265590
5	~meta_variable|sg_project_id	-0.754567	4.94937e-05	0	-0.754664	-0.75447	NT - Female over Male	CHFU_WZhou_BIRD19_0291-Metagenome-Stool specimen-DNA; VIGG_Unknown_BIRD19_0293-Metagenome-Stool specimen-DNA; SG_SIwai_INRD17_0415-16S sequencing-Stool specimen-DNA; SG_SIwai_INRD17_0415-16S PhyloChip-Stool specimen-DNA; SG_SIwai_INRD17_0415-Metagenome-Stool specimen-DNA	1e-10	t__261318	g__Ruminococcus_D	s__Ruminococcus_D__bicirculans
6	~meta_variable|sg_project_id	0.408444	0.0752062	5.60423e-08	0.261043	0.555845	NT - Female over Male	ASU_RKrajmalnikBrown_BIRD18_0294-16S sequencing-Stool specimen-DNA; CHFU_WZhou_BIRD19_0291-Metagenome-Stool specimen-DNA; VIGG_Unknown_BIRD19_0293-Metagenome-Stool specimen-DNA; SG_SIwai_INRD17_0415-16S sequencing-Stool specimen-DNA; SG_SIwai_INRD17_0415-16S PhyloChip-Stool specimen-DNA; SG_SIwai_INRD17_0415-Metagenome-Stool specimen-DNA	2.05623e-05	t__239772	g__Ruminococcus_E	s__Ruminococcus_E__bromii_B
5	~meta_variable|sg_project_id	-0.071876	5.68123e-05	0	-0.0719873	-0.0717646	NT - Female over Male	CHFU_WZhou_BIRD19_0291-Metagenome-Stool specimen-DNA; VIGG_Unknown_BIRD19_0293-Metagenome-Stool specimen-DNA; SG_SIwai_INRD17_0415-16S sequencing-Stool specimen-DNA; SG_SIwai_INRD17_0415-16S PhyloChip-Stool specimen-DNA; SG_SIwai_INRD17_0415-Metagenome-Stool specimen-DNA	1e-10	t__228860	g__Ruminococcus_E	s__Ruminococcus_E__bromii_B
6	~meta_variable|sg_project_id	0.272242	0.0593993	4.57785e-06	0.155822	0.388663	NT - Female over Male	ASU_RKrajmalnikBrown_BIRD18_0294-16S sequencing-Stool specimen-DNA; CHFU_WZhou_BIRD19_0291-Metagenome-Stool specimen-DNA; VIGG_Unknown_BIRD19_0293-Metagenome-Stool specimen-DNA; SG_SIwai_INRD17_0415-16S sequencing-Stool specimen-DNA; SG_SIwai_INRD17_0415-16S PhyloChip-Stool specimen-DNA; SG_SIwai_INRD17_0415-Metagenome-Stool specimen-DNA	0.00160097	t__169922	g__Ruthenibacterium	s__Ruthenibacterium__lactatiformans
6	~meta_variable|sg_project_id	0.284363	9.29413e-05	0	0.284181	0.284545	NT - Female over Male	ASU_RKrajmalnikBrown_BIRD18_0294-16S sequencing-Stool specimen-DNA; CHFU_WZhou_BIRD19_0291-Metagenome-Stool specimen-DNA; VIGG_Unknown_BIRD19_0293-Metagenome-Stool specimen-DNA; SG_SIwai_INRD17_0415-16S sequencing-Stool specimen-DNA; SG_SIwai_INRD17_0415-16S PhyloChip-Stool specimen-DNA; SG_SIwai_INRD17_0415-Metagenome-Stool specimen-DNA	1e-10	t__262267	g__Ruthenibacterium	s__Ruthenibacterium__lactatiformans
6	~meta_variable|sg_project_id	0.316041	0.000208762	0	0.315632	0.31645	NT - Female over Male	ASU_RKrajmalnikBrown_BIRD18_0294-16S sequencing-Stool specimen-DNA; CHFU_WZhou_BIRD19_0291-Metagenome-Stool specimen-DNA; VIGG_Unknown_BIRD19_0293-Metagenome-Stool specimen-DNA; SG_SIwai_INRD17_0415-16S sequencing-Stool specimen-DNA; SG_SIwai_INRD17_0415-16S PhyloChip-Stool specimen-DNA; SG_SIwai_INRD17_0415-Metagenome-Stool specimen-DNA	1e-10	t__95509	g__Ruthenibacterium	s__Ruthenibacterium__lactatiformans
6	~meta_variable|sg_project_id	0.34978	0.0210993	1.00838e-61	0.308426	0.391134	NT - Female over Male	ASU_RKrajmalnikBrown_BIRD18_0294-16S sequencing-Stool specimen-DNA; CHFU_WZhou_BIRD19_0291-Metagenome-Stool specimen-DNA; VIGG_Unknown_BIRD19_0293-Metagenome-Stool specimen-DNA; SG_SIwai_INRD17_0415-16S sequencing-Stool specimen-DNA; SG_SIwai_INRD17_0415-16S PhyloChip-Stool specimen-DNA; SG_SIwai_INRD17_0415-Metagenome-Stool specimen-DNA	1e-10	t__227153	g__Ruthenibacterium	s__Ruthenibacterium__lactatiformans
5	~meta_variable|sg_project_id	0.959019	0.000210498	0	0.958607	0.959432	NT - Female over Male	CHFU_WZhou_BIRD19_0291-Metagenome-Stool specimen-DNA; VIGG_Unknown_BIRD19_0293-Metagenome-Stool specimen-DNA; SG_SIwai_INRD17_0415-16S sequencing-Stool specimen-DNA; SG_SIwai_INRD17_0415-16S PhyloChip-Stool specimen-DNA; SG_SIwai_INRD17_0415-Metagenome-Stool specimen-DNA	1e-10	t__113880	g__Sellimonas	s__Sellimonas__intestinalis
5	~meta_variable|sg_project_id	1.07282	0.000295182	0	1.07224	1.0734	NT - Female over Male	CHFU_WZhou_BIRD19_0291-Metagenome-Stool specimen-DNA; VIGG_Unknown_BIRD19_0293-Metagenome-Stool specimen-DNA; SG_SIwai_INRD17_0415-16S sequencing-Stool specimen-DNA; SG_SIwai_INRD17_0415-16S PhyloChip-Stool specimen-DNA; SG_SIwai_INRD17_0415-Metagenome-Stool specimen-DNA	1e-10	t__204553	g__Sellimonas	s__Sellimonas__intestinalis
5	~meta_variable|sg_project_id	1.17422	0.252711	3.37616e-06	0.678916	1.66952	Female - NT over ASD	CHFU_WZhou_BIRD19_0291-Metagenome-Stool specimen-DNA; VIGG_Unknown_BIRD19_0293-Metagenome-Stool specimen-DNA; SG_SIwai_INRD17_0415-16S sequencing-Stool specimen-DNA; SG_SIwai_INRD17_0415-16S PhyloChip-Stool specimen-DNA; SG_SIwai_INRD17_0415-Metagenome-Stool specimen-DNA	0.00118774	t__93920	g__Absiella	s__Absiella__innocuum
5	~meta_variable|sg_project_id	5.93338	0.000680768	0	5.93205	5.93471	Female - NT over ASD	CHFU_WZhou_BIRD19_0291-Metagenome-Stool specimen-DNA; VIGG_Unknown_BIRD19_0293-Metagenome-Stool specimen-DNA; SG_SIwai_INRD17_0415-16S sequencing-Stool specimen-DNA; SG_SIwai_INRD17_0415-16S PhyloChip-Stool specimen-DNA; SG_SIwai_INRD17_0415-Metagenome-Stool specimen-DNA	1e-10	t__238810	g__Agathobacter	s__Agathobacter__rectale
4	~meta_variable|sg_project_id	5.42283	0.000389962	0	5.42206	5.42359	Female - NT over ASD	CHFU_WZhou_BIRD19_0291-Metagenome-Stool specimen-DNA; SG_SIwai_INRD17_0415-16S sequencing-Stool specimen-DNA; SG_SIwai_INRD17_0415-16S PhyloChip-Stool specimen-DNA; SG_SIwai_INRD17_0415-Metagenome-Stool specimen-DNA	1e-10	t__262717	g__Agathobacter	s__Agathobacter__rectale
4	~meta_variable|sg_project_id	-3.84715	6.79339e-05	0	-3.84729	-3.84702	Female - NT over ASD	CHFU_WZhou_BIRD19_0291-Metagenome-Stool specimen-DNA; SG_SIwai_INRD17_0415-16S sequencing-Stool specimen-DNA; SG_SIwai_INRD17_0415-16S PhyloChip-Stool specimen-DNA; SG_SIwai_INRD17_0415-Metagenome-Stool specimen-DNA	1e-10	t__234651	g__Akkermansia	s__Akkermansia__muciniphila_B
3	~meta_variable|sg_project_id	7.44795	0.771173	4.54896e-22	5.93648	8.95942	Female - NT over ASD	CHFU_WZhou_BIRD19_0291-Metagenome-Stool specimen-DNA; SG_SIwai_INRD17_0415-16S sequencing-Stool specimen-DNA; SG_SIwai_INRD17_0415-Metagenome-Stool specimen-DNA	1e-10	t__199305	g__Anaerostipes	s__Anaerostipes__hadrus
4	~meta_variable|sg_project_id	8.8391	0.84045	7.20604e-26	7.19184	10.4863	Female - NT over ASD	CHFU_WZhou_BIRD19_0291-Metagenome-Stool specimen-DNA; VIGG_Unknown_BIRD19_0293-Metagenome-Stool specimen-DNA; SG_SIwai_INRD17_0415-16S sequencing-Stool specimen-DNA; SG_SIwai_INRD17_0415-Metagenome-Stool specimen-DNA	1e-10	t__238895	g__Bacteroides	s__Bacteroides__caccae
4	~meta_variable|sg_project_id	11.3806	1.49422	2.60869e-14	8.45195	14.3092	Female - NT over ASD	CHFU_WZhou_BIRD19_0291-Metagenome-Stool specimen-DNA; VIGG_Unknown_BIRD19_0293-Metagenome-Stool specimen-DNA; SG_SIwai_INRD17_0415-16S sequencing-Stool specimen-DNA; SG_SIwai_INRD17_0415-Metagenome-Stool specimen-DNA	1e-10	t__60177	g__Bacteroides	s__Bacteroides__finegoldii
5	~meta_variable|sg_project_id	5.9284	0.000268075	0	5.92788	5.92893	Female - NT over ASD	CHFU_WZhou_BIRD19_0291-Metagenome-Stool specimen-DNA; VIGG_Unknown_BIRD19_0293-Metagenome-Stool specimen-DNA; SG_SIwai_INRD17_0415-16S sequencing-Stool specimen-DNA; SG_SIwai_INRD17_0415-16S PhyloChip-Stool specimen-DNA; SG_SIwai_INRD17_0415-Metagenome-Stool specimen-DNA	1e-10	t__205592	g__Bacteroides	s__Bacteroides__fragilis
4	~meta_variable|sg_project_id	6.5168	0.000492791	0	6.51583	6.51777	Female - NT over ASD	CHFU_WZhou_BIRD19_0291-Metagenome-Stool specimen-DNA; SG_SIwai_INRD17_0415-16S sequencing-Stool specimen-DNA; SG_SIwai_INRD17_0415-16S PhyloChip-Stool specimen-DNA; SG_SIwai_INRD17_0415-Metagenome-Stool specimen-DNA	1e-10	t__42640	g__Bacteroides	s__Bacteroides__intestinalis
4	~meta_variable|sg_project_id	5.45517	0.991746	3.78573e-08	3.51138	7.39895	Female - NT over ASD	CHFU_WZhou_BIRD19_0291-Metagenome-Stool specimen-DNA; VIGG_Unknown_BIRD19_0293-Metagenome-Stool specimen-DNA; SG_SIwai_INRD17_0415-16S sequencing-Stool specimen-DNA; SG_SIwai_INRD17_0415-Metagenome-Stool specimen-DNA	1.39273e-05	t__211912	g__Bacteroides	s__Bacteroides__ovatus
3	~meta_variable|sg_project_id	6.97712	0.843639	1.33658e-16	5.32362	8.63062	Female - NT over ASD	VIGG_Unknown_BIRD19_0293-Metagenome-Stool specimen-DNA; SG_SIwai_INRD17_0415-16S sequencing-Stool specimen-DNA; SG_SIwai_INRD17_0415-Metagenome-Stool specimen-DNA	1e-10	t__214341	g__Bacteroides	s__Bacteroides__ovatus
2	~1|meta_variable	16.9575	1.4427	6.73005e-32	14.1299	19.7852	Female - NT over ASD	CHFU_WZhou_BIRD19_0291-Metagenome-Stool specimen-DNA; SG_SIwai_INRD17_0415-Metagenome-Stool specimen-DNA	1e-10	t__126261	g__Bacteroides	s__Bacteroides__ovatus
2	~1|meta_variable	19.4828	1.90002	1.13494e-24	15.7589	23.2068	Female - NT over ASD	CHFU_WZhou_BIRD19_0291-Metagenome-Stool specimen-DNA; VIGG_Unknown_BIRD19_0293-Metagenome-Stool specimen-DNA	1e-10	t__268165	g__Bacteroides	s__Bacteroides__ovatus
3	~meta_variable|sg_project_id	-7.03069	0.99281	1.42496e-12	-8.97656	-5.08482	Female - NT over ASD	CHFU_WZhou_BIRD19_0291-Metagenome-Stool specimen-DNA; SG_SIwai_INRD17_0415-16S sequencing-Stool specimen-DNA; SG_SIwai_INRD17_0415-Metagenome-Stool specimen-DNA	8.54808e-10	t__222314	g__Bacteroides	s__Bacteroides__stercoris
4	~meta_variable|sg_project_id	-7.04271	0.0012688	0	-7.04519	-7.04022	Female - NT over ASD	CHFU_WZhou_BIRD19_0291-Metagenome-Stool specimen-DNA; SG_SIwai_INRD17_0415-16S sequencing-Stool specimen-DNA; SG_SIwai_INRD17_0415-16S PhyloChip-Stool specimen-DNA; SG_SIwai_INRD17_0415-Metagenome-Stool specimen-DNA	1e-10	t__167326	g__Bacteroides	s__Bacteroides__thetaiotaomicron
4	~meta_variable|sg_project_id	-0.582959	0.000114666	0	-0.583184	-0.582735	Female - NT over ASD	CHFU_WZhou_BIRD19_0291-Metagenome-Stool specimen-DNA; SG_SIwai_INRD17_0415-16S sequencing-Stool specimen-DNA; SG_SIwai_INRD17_0415-16S PhyloChip-Stool specimen-DNA; SG_SIwai_INRD17_0415-Metagenome-Stool specimen-DNA	1e-10	t__103919	g__Bacteroides	s__Bacteroides__thetaiotaomicron
4	~meta_variable|sg_project_id	7.92239	0.973106	3.90905e-16	6.01514	9.82964	Female - NT over ASD	CHFU_WZhou_BIRD19_0291-Metagenome-Stool specimen-DNA; VIGG_Unknown_BIRD19_0293-Metagenome-Stool specimen-DNA; SG_SIwai_INRD17_0415-16S sequencing-Stool specimen-DNA; SG_SIwai_INRD17_0415-Metagenome-Stool specimen-DNA	1e-10	t__138509	g__Bacteroides	s__Bacteroides__thetaiotaomicron
3	~meta_variable|sg_project_id	6.24193	0.864646	5.23481e-13	4.54726	7.93661	Female - NT over ASD	CHFU_WZhou_BIRD19_0291-Metagenome-Stool specimen-DNA; SG_SIwai_INRD17_0415-16S sequencing-Stool specimen-DNA; SG_SIwai_INRD17_0415-Metagenome-Stool specimen-DNA	3.17266e-10	t__198126	g__Bacteroides	s__Bacteroides__thetaiotaomicron
4	~meta_variable|sg_project_id	-8.93508	1.00496	6.0583e-19	-10.9048	-6.96539	Female - NT over ASD	CHFU_WZhou_BIRD19_0291-Metagenome-Stool specimen-DNA; VIGG_Unknown_BIRD19_0293-Metagenome-Stool specimen-DNA; SG_SIwai_INRD17_0415-16S sequencing-Stool specimen-DNA; SG_SIwai_INRD17_0415-Metagenome-Stool specimen-DNA	1e-10	t__188272	g__Bacteroides	s__Bacteroides__uniformis
3	~meta_variable|sg_project_id	6.37474	0.990215	1.21276e-10	4.43395	8.31552	Female - NT over ASD	VIGG_Unknown_BIRD19_0293-Metagenome-Stool specimen-DNA; SG_SIwai_INRD17_0415-16S sequencing-Stool specimen-DNA; SG_SIwai_INRD17_0415-Metagenome-Stool specimen-DNA	6.71781e-08	t__211971	g__Bacteroides	s__Bacteroides__uniformis
3	~meta_variable|sg_project_id	7.41665	0.884948	5.25291e-17	5.68219	9.15112	Female - NT over ASD	CHFU_WZhou_BIRD19_0291-Metagenome-Stool specimen-DNA; SG_SIwai_INRD17_0415-16S sequencing-Stool specimen-DNA; SG_SIwai_INRD17_0415-Metagenome-Stool specimen-DNA	1e-10	t__181576	g__Bacteroides	s__Bacteroides__uniformis
3	~meta_variable|sg_project_id	8.21175	0.848647	3.80263e-22	6.54843	9.87507	Female - NT over ASD	CHFU_WZhou_BIRD19_0291-Metagenome-Stool specimen-DNA; SG_SIwai_INRD17_0415-16S sequencing-Stool specimen-DNA; SG_SIwai_INRD17_0415-Metagenome-Stool specimen-DNA	1e-10	t__223820	g__Bacteroides	s__Bacteroides__uniformis
2	~1|meta_variable	15.3716	1.34476	2.93435e-30	12.736	18.0073	Female - NT over ASD	CHFU_WZhou_BIRD19_0291-Metagenome-Stool specimen-DNA; VIGG_Unknown_BIRD19_0293-Metagenome-Stool specimen-DNA	1e-10	t__172410	g__Bacteroides	s__Bacteroides__uniformis
5	~meta_variable|sg_project_id	-1.3728	0.000492633	0	-1.37377	-1.37184	Female - NT over ASD	CHFU_WZhou_BIRD19_0291-Metagenome-Stool specimen-DNA; VIGG_Unknown_BIRD19_0293-Metagenome-Stool specimen-DNA; SG_SIwai_INRD17_0415-16S sequencing-Stool specimen-DNA; SG_SIwai_INRD17_0415-16S PhyloChip-Stool specimen-DNA; SG_SIwai_INRD17_0415-Metagenome-Stool specimen-DNA	1e-10	t__145768	g__Bacteroides	s__Bacteroides__xylanisolvens
3	~meta_variable|sg_project_id	7.26767	0.988756	1.97741e-13	5.32974	9.20559	Female - NT over ASD	CHFU_WZhou_BIRD19_0291-Metagenome-Stool specimen-DNA; SG_SIwai_INRD17_0415-16S PhyloChip-Stool specimen-DNA; SG_SIwai_INRD17_0415-Metagenome-Stool specimen-DNA	1.23262e-10	t__38498	g__Bacteroides_A	s__Bacteroides_A__coprocola
5	~meta_variable|sg_project_id	4.98551	0.000389048	0	4.98474	4.98627	Female - NT over ASD	CHFU_WZhou_BIRD19_0291-Metagenome-Stool specimen-DNA; VIGG_Unknown_BIRD19_0293-Metagenome-Stool specimen-DNA; SG_SIwai_INRD17_0415-16S sequencing-Stool specimen-DNA; SG_SIwai_INRD17_0415-16S PhyloChip-Stool specimen-DNA; SG_SIwai_INRD17_0415-Metagenome-Stool specimen-DNA	1e-10	t__174198	g__Bacteroides_B	s__Bacteroides_B__dorei
4	~meta_variable|sg_project_id	6.96475	0.00128375	0	6.96223	6.96726	Female - NT over ASD	VIGG_Unknown_BIRD19_0293-Metagenome-Stool specimen-DNA; SG_SIwai_INRD17_0415-16S sequencing-Stool specimen-DNA; SG_SIwai_INRD17_0415-16S PhyloChip-Stool specimen-DNA; SG_SIwai_INRD17_0415-Metagenome-Stool specimen-DNA	1e-10	t__227850	g__Bacteroides_B	s__Bacteroides_B__dorei
3	~meta_variable|sg_project_id	8.76955	0.912892	7.51779e-22	6.98031	10.5588	Female - NT over ASD	CHFU_WZhou_BIRD19_0291-Metagenome-Stool specimen-DNA; SG_SIwai_INRD17_0415-16S sequencing-Stool specimen-DNA; SG_SIwai_INRD17_0415-Metagenome-Stool specimen-DNA	1e-10	t__259452	g__Bacteroides_B	s__Bacteroides_B__vulgatus
3	~meta_variable|sg_project_id	9.68435	0.98162	5.86359e-23	7.76041	11.6083	Female - NT over ASD	CHFU_WZhou_BIRD19_0291-Metagenome-Stool specimen-DNA; SG_SIwai_INRD17_0415-16S sequencing-Stool specimen-DNA; SG_SIwai_INRD17_0415-Metagenome-Stool specimen-DNA	1e-10	t__256015	g__Bacteroides_B	s__Bacteroides_B__vulgatus
3	~meta_variable|sg_project_id	9.94103	0.960131	4.02089e-25	8.05921	11.8229	Female - NT over ASD	CHFU_WZhou_BIRD19_0291-Metagenome-Stool specimen-DNA; SG_SIwai_INRD17_0415-16S sequencing-Stool specimen-DNA; SG_SIwai_INRD17_0415-Metagenome-Stool specimen-DNA	1e-10	t__194440	g__Bacteroides_B	s__Bacteroides_B__vulgatus
3	~meta_variable|sg_project_id	8.10584	0.922941	1.59716e-18	6.29691	9.91477	Female - NT over ASD	VIGG_Unknown_BIRD19_0293-Metagenome-Stool specimen-DNA; SG_SIwai_INRD17_0415-16S sequencing-Stool specimen-DNA; SG_SIwai_INRD17_0415-Metagenome-Stool specimen-DNA	1e-10	t__201415	g__Bifidobacterium	s__Bifidobacterium__adolescentis
3	~meta_variable|sg_project_id	8.15175	0.918207	6.8132e-19	6.3521	9.9514	Female - NT over ASD	VIGG_Unknown_BIRD19_0293-Metagenome-Stool specimen-DNA; SG_SIwai_INRD17_0415-16S sequencing-Stool specimen-DNA; SG_SIwai_INRD17_0415-Metagenome-Stool specimen-DNA	1e-10	t__217531	g__Bifidobacterium	s__Bifidobacterium__adolescentis
3	~meta_variable|sg_project_id	8.77282	0.856247	1.23777e-24	7.0946	10.451	Female - NT over ASD	VIGG_Unknown_BIRD19_0293-Metagenome-Stool specimen-DNA; SG_SIwai_INRD17_0415-16S sequencing-Stool specimen-DNA; SG_SIwai_INRD17_0415-Metagenome-Stool specimen-DNA	1e-10	t__150133	g__Bifidobacterium	s__Bifidobacterium__adolescentis
3	~meta_variable|sg_project_id	9.37116	0.957807	1.31918e-22	7.4939	11.2484	Female - NT over ASD	VIGG_Unknown_BIRD19_0293-Metagenome-Stool specimen-DNA; SG_SIwai_INRD17_0415-16S sequencing-Stool specimen-DNA; SG_SIwai_INRD17_0415-Metagenome-Stool specimen-DNA	1e-10	t__194574	g__Bifidobacterium	s__Bifidobacterium__adolescentis
4	~meta_variable|sg_project_id	5.64031	0.000758769	0	5.63882	5.6418	Female - NT over ASD	CHFU_WZhou_BIRD19_0291-Metagenome-Stool specimen-DNA; SG_SIwai_INRD17_0415-16S sequencing-Stool specimen-DNA; SG_SIwai_INRD17_0415-16S PhyloChip-Stool specimen-DNA; SG_SIwai_INRD17_0415-Metagenome-Stool specimen-DNA	1e-10	t__229814	g__Bifidobacterium	s__Bifidobacterium__longum
4	~meta_variable|sg_project_id	5.77013	0.000225209	0	5.76968	5.77057	Female - NT over ASD	VIGG_Unknown_BIRD19_0293-Metagenome-Stool specimen-DNA; SG_SIwai_INRD17_0415-16S sequencing-Stool specimen-DNA; SG_SIwai_INRD17_0415-16S PhyloChip-Stool specimen-DNA; SG_SIwai_INRD17_0415-Metagenome-Stool specimen-DNA	1e-10	t__111845	g__Bifidobacterium	s__Bifidobacterium__longum
3	~meta_variable|sg_project_id	5.57746	0.858869	8.36097e-11	3.89411	7.26081	Female - NT over ASD	VIGG_Unknown_BIRD19_0293-Metagenome-Stool specimen-DNA; SG_SIwai_INRD17_0415-16S sequencing-Stool specimen-DNA; SG_SIwai_INRD17_0415-Metagenome-Stool specimen-DNA	4.65055e-08	t__249426	g__Blautia_A	s__Blautia_A__obeum
2	~1|meta_variable	13.4388	2.08405	1.1303e-10	9.35415	17.5235	Female - NT over ASD	CHFU_WZhou_BIRD19_0291-Metagenome-Stool specimen-DNA; SG_SIwai_INRD17_0415-Metagenome-Stool specimen-DNA	6.26845e-08	t__16843	g__Butyricimonas	s__Butyricimonas__virosa
4	~meta_variable|sg_project_id	7.28366	0.00163924	0	7.28044	7.28687	Female - NT over ASD	VIGG_Unknown_BIRD19_0293-Metagenome-Stool specimen-DNA; SG_SIwai_INRD17_0415-16S sequencing-Stool specimen-DNA; SG_SIwai_INRD17_0415-16S PhyloChip-Stool specimen-DNA; SG_SIwai_INRD17_0415-Metagenome-Stool specimen-DNA	1e-10	t__229084	g__Catenibacterium	s__Catenibacterium__mitsuokai
4	~meta_variable|sg_project_id	5.62433	0.907878	5.82756e-10	3.84492	7.40374	Female - NT over ASD	CHFU_WZhou_BIRD19_0291-Metagenome-Stool specimen-DNA; VIGG_Unknown_BIRD19_0293-Metagenome-Stool specimen-DNA; SG_SIwai_INRD17_0415-16S sequencing-Stool specimen-DNA; SG_SIwai_INRD17_0415-Metagenome-Stool specimen-DNA	3.15008e-07	t__67691	g__Clostridium_M	s__Clostridium_M__citroniae
3	~meta_variable|sg_project_id	7.13862	1.7241	3.46552e-05	3.75945	10.5178	Female - NT over ASD	VIGG_Unknown_BIRD19_0293-Metagenome-Stool specimen-DNA; SG_SIwai_INRD17_0415-16S sequencing-Stool specimen-DNA; SG_SIwai_INRD17_0415-Metagenome-Stool specimen-DNA	0.0113191	t__94701	g__Clostridium_Q	s__Clostridium_Q__saccharolyticum
2	~1|meta_variable	11.3689	1.33384	1.54887e-17	8.75461	13.9832	Female - NT over ASD	VIGG_Unknown_BIRD19_0293-Metagenome-Stool specimen-DNA; SG_SIwai_INRD17_0415-Metagenome-Stool specimen-DNA	1e-10	t__245978	g__Coprobacter	s__Coprobacter__fastidiosus
2	~1|meta_variable	13.1244	1.32442	3.78258e-23	10.5286	15.7202	Female - NT over ASD	VIGG_Unknown_BIRD19_0293-Metagenome-Stool specimen-DNA; SG_SIwai_INRD17_0415-Metagenome-Stool specimen-DNA	1e-10	t__259450	g__Coprobacter	s__Coprobacter__fastidiosus
2	~1|meta_variable	15.3287	1.32062	3.78767e-31	12.7404	17.9171	Female - NT over ASD	VIGG_Unknown_BIRD19_0293-Metagenome-Stool specimen-DNA; SG_SIwai_INRD17_0415-Metagenome-Stool specimen-DNA	1e-10	t__94637	g__Coprobacter	s__Coprobacter__fastidiosus
3	~meta_variable|sg_project_id	8.03451	0.809387	3.18724e-23	6.44814	9.62088	Female - NT over ASD	VIGG_Unknown_BIRD19_0293-Metagenome-Stool specimen-DNA; SG_SIwai_INRD17_0415-16S sequencing-Stool specimen-DNA; SG_SIwai_INRD17_0415-Metagenome-Stool specimen-DNA	1e-10	t__222445	g__Dorea	s__Dorea__phocaeense
4	~meta_variable|sg_project_id	-0.181849	0.000110217	0	-0.182065	-0.181633	Female - NT over ASD	VIGG_Unknown_BIRD19_0293-Metagenome-Stool specimen-DNA; SG_SIwai_INRD17_0415-16S sequencing-Stool specimen-DNA; SG_SIwai_INRD17_0415-16S PhyloChip-Stool specimen-DNA; SG_SIwai_INRD17_0415-Metagenome-Stool specimen-DNA	1e-10	t__194122	g__Eggerthella	s__Eggerthella__lenta
5	~meta_variable|sg_project_id	1.03464	0.223345	3.61283e-06	0.596897	1.47239	Female - NT over ASD	CHFU_WZhou_BIRD19_0291-Metagenome-Stool specimen-DNA; VIGG_Unknown_BIRD19_0293-Metagenome-Stool specimen-DNA; SG_SIwai_INRD17_0415-16S sequencing-Stool specimen-DNA; SG_SIwai_INRD17_0415-16S PhyloChip-Stool specimen-DNA; SG_SIwai_INRD17_0415-Metagenome-Stool specimen-DNA	0.00126957	t__229007	g__Erysipelatoclostridium	s__Erysipelatoclostridium__ramosum
5	~meta_variable|sg_project_id	3.79306	0.000937147	0	3.79122	3.79489	Female - NT over ASD	CHFU_WZhou_BIRD19_0291-Metagenome-Stool specimen-DNA; VIGG_Unknown_BIRD19_0293-Metagenome-Stool specimen-DNA; SG_SIwai_INRD17_0415-16S sequencing-Stool specimen-DNA; SG_SIwai_INRD17_0415-16S PhyloChip-Stool specimen-DNA; SG_SIwai_INRD17_0415-Metagenome-Stool specimen-DNA	1e-10	t__250147	g__Erysipelatoclostridium	s__Erysipelatoclostridium__ramosum
4	~meta_variable|sg_project_id	-0.270287	0.000220168	0	-0.270719	-0.269856	Female - NT over ASD	CHFU_WZhou_BIRD19_0291-Metagenome-Stool specimen-DNA; SG_SIwai_INRD17_0415-16S sequencing-Stool specimen-DNA; SG_SIwai_INRD17_0415-16S PhyloChip-Stool specimen-DNA; SG_SIwai_INRD17_0415-Metagenome-Stool specimen-DNA	1e-10	t__261182	g__Erysipelatoclostridium	s__Erysipelatoclostridium__ramosum
4	~meta_variable|sg_project_id	3.73596	0.000221322	0	3.73552	3.73639	Female - NT over ASD	CHFU_WZhou_BIRD19_0291-Metagenome-Stool specimen-DNA; SG_SIwai_INRD17_0415-16S sequencing-Stool specimen-DNA; SG_SIwai_INRD17_0415-16S PhyloChip-Stool specimen-DNA; SG_SIwai_INRD17_0415-Metagenome-Stool specimen-DNA	1e-10	t__103822	g__Erysipelatoclostridium	s__Erysipelatoclostridium__ramosum
4	~meta_variable|sg_project_id	7.1633	0.879342	3.75529e-16	5.43982	8.88678	Female - NT over ASD	CHFU_WZhou_BIRD19_0291-Metagenome-Stool specimen-DNA; VIGG_Unknown_BIRD19_0293-Metagenome-Stool specimen-DNA; SG_SIwai_INRD17_0415-16S sequencing-Stool specimen-DNA; SG_SIwai_INRD17_0415-Metagenome-Stool specimen-DNA	1e-10	t__217334	g__Erysipelatoclostridium	s__Erysipelatoclostridium__spiroforme
3	~meta_variable|sg_project_id	7.28437	0.779113	8.80145e-21	5.75733	8.8114	Female - NT over ASD	CHFU_WZhou_BIRD19_0291-Metagenome-Stool specimen-DNA; SG_SIwai_INRD17_0415-16S sequencing-Stool specimen-DNA; SG_SIwai_INRD17_0415-Metagenome-Stool specimen-DNA	1e-10	t__205838	g__Erysipelatoclostridium	s__Erysipelatoclostridium__spiroforme
5	~meta_variable|sg_project_id	0.698685	0.176106	7.26599e-05	0.353523	1.04385	Female - NT over ASD	CHFU_WZhou_BIRD19_0291-Metagenome-Stool specimen-DNA; VIGG_Unknown_BIRD19_0293-Metagenome-Stool specimen-DNA; SG_SIwai_INRD17_0415-16S sequencing-Stool specimen-DNA; SG_SIwai_INRD17_0415-16S PhyloChip-Stool specimen-DNA; SG_SIwai_INRD17_0415-Metagenome-Stool specimen-DNA	0.022564	t__159759	g__Eubacterium_E	s__Eubacterium_E__hallii
5	~meta_variable|sg_project_id	5.03573	0.00118594	0	5.0334	5.03805	Female - NT over ASD	CHFU_WZhou_BIRD19_0291-Metagenome-Stool specimen-DNA; VIGG_Unknown_BIRD19_0293-Metagenome-Stool specimen-DNA; SG_SIwai_INRD17_0415-16S sequencing-Stool specimen-DNA; SG_SIwai_INRD17_0415-16S PhyloChip-Stool specimen-DNA; SG_SIwai_INRD17_0415-Metagenome-Stool specimen-DNA	1e-10	t__239510	g__Eubacterium_G	s__Eubacterium_G__ventriosum
4	~meta_variable|sg_project_id	6.79535	0.768702	9.56939e-19	5.28872	8.30198	Female - NT over ASD	CHFU_WZhou_BIRD19_0291-Metagenome-Stool specimen-DNA; VIGG_Unknown_BIRD19_0293-Metagenome-Stool specimen-DNA; SG_SIwai_INRD17_0415-16S sequencing-Stool specimen-DNA; SG_SIwai_INRD17_0415-Metagenome-Stool specimen-DNA	1e-10	t__220281	g__Faecalicatena	s__Faecalicatena__faecis
5	~meta_variable|sg_project_id	-0.506913	0.000387692	0	-0.507673	-0.506153	Female - NT over ASD	CHFU_WZhou_BIRD19_0291-Metagenome-Stool specimen-DNA; VIGG_Unknown_BIRD19_0293-Metagenome-Stool specimen-DNA; SG_SIwai_INRD17_0415-16S sequencing-Stool specimen-DNA; SG_SIwai_INRD17_0415-16S PhyloChip-Stool specimen-DNA; SG_SIwai_INRD17_0415-Metagenome-Stool specimen-DNA	1e-10	t__110899	g__Flavonifractor	s__Flavonifractor__plautii
4	~meta_variable|sg_project_id	6.07733	0.824538	1.69872e-13	4.46127	7.6934	Female - NT over ASD	CHFU_WZhou_BIRD19_0291-Metagenome-Stool specimen-DNA; VIGG_Unknown_BIRD19_0293-Metagenome-Stool specimen-DNA; SG_SIwai_INRD17_0415-16S sequencing-Stool specimen-DNA; SG_SIwai_INRD17_0415-Metagenome-Stool specimen-DNA	1.06455e-10	t__111615	g__Flavonifractor	s__Flavonifractor__plautii
4	~meta_variable|sg_project_id	1.55532	0.000603785	0	1.55414	1.55651	Female - NT over ASD	CHFU_WZhou_BIRD19_0291-Metagenome-Stool specimen-DNA; SG_SIwai_INRD17_0415-16S sequencing-Stool specimen-DNA; SG_SIwai_INRD17_0415-16S PhyloChip-Stool specimen-DNA; SG_SIwai_INRD17_0415-Metagenome-Stool specimen-DNA	1e-10	t__261349	g__Fusicatenibacter	s__Fusicatenibacter__saccharivorans
3	~meta_variable|sg_project_id	6.15654	0.794532	9.28883e-15	4.59928	7.71379	Female - NT over ASD	CHFU_WZhou_BIRD19_0291-Metagenome-Stool specimen-DNA; SG_SIwai_INRD17_0415-16S sequencing-Stool specimen-DNA; SG_SIwai_INRD17_0415-Metagenome-Stool specimen-DNA	1e-10	t__164974	g__Haemophilus_D	s__Haemophilus_D__parainfluenzae
4	~meta_variable|sg_project_id	6.3833	0.806703	2.5162e-15	4.80219	7.96441	Female - NT over ASD	CHFU_WZhou_BIRD19_0291-Metagenome-Stool specimen-DNA; VIGG_Unknown_BIRD19_0293-Metagenome-Stool specimen-DNA; SG_SIwai_INRD17_0415-16S sequencing-Stool specimen-DNA; SG_SIwai_INRD17_0415-Metagenome-Stool specimen-DNA	1e-10	t__191583	g__Intestinimonas	s__Intestinimonas__butyriciproducens
2	~1|meta_variable	13.6463	2.52171	6.24892e-08	8.70386	18.5888	Female - NT over ASD	CHFU_WZhou_BIRD19_0291-Metagenome-Stool specimen-DNA; SG_SIwai_INRD17_0415-Metagenome-Stool specimen-DNA	2.28652e-05	t__189963	g__Lachnospira	s__Lachnospira__eligens
3	~meta_variable|sg_project_id	9.25857	0.925063	1.39744e-23	7.44548	11.0717	Female - NT over ASD	CHFU_WZhou_BIRD19_0291-Metagenome-Stool specimen-DNA; SG_SIwai_INRD17_0415-16S sequencing-Stool specimen-DNA; SG_SIwai_INRD17_0415-Metagenome-Stool specimen-DNA	1e-10	t__113985	g__Megamonas	s__Megamonas__funiformis
4	~meta_variable|sg_project_id	1.2988	0.000155313	0	1.2985	1.29911	Female - NT over ASD	VIGG_Unknown_BIRD19_0293-Metagenome-Stool specimen-DNA; SG_SIwai_INRD17_0415-16S sequencing-Stool specimen-DNA; SG_SIwai_INRD17_0415-16S PhyloChip-Stool specimen-DNA; SG_SIwai_INRD17_0415-Metagenome-Stool specimen-DNA	1e-10	t__207768	g__Odoribacter	s__Odoribacter__splanchnicus
2	~1|meta_variable	-12.7301	1.4427	1.1063e-18	-15.5577	-9.90244	Female - NT over ASD	CHFU_WZhou_BIRD19_0291-Metagenome-Stool specimen-DNA; VIGG_Unknown_BIRD19_0293-Metagenome-Stool specimen-DNA	1e-10	t__256038	g__Parabacteroides	s__Parabacteroides__distasonis
2	~1|meta_variable	15.4122	1.63602	4.48673e-21	12.2057	18.6187	Female - NT over ASD	VIGG_Unknown_BIRD19_0293-Metagenome-Stool specimen-DNA; SG_SIwai_INRD17_0415-Metagenome-Stool specimen-DNA	1e-10	t__171840	g__Parabacteroides	s__Parabacteroides__distasonis
2	~1|meta_variable	19.1833	1.30944	1.3466e-48	16.6168	21.7497	Female - NT over ASD	VIGG_Unknown_BIRD19_0293-Metagenome-Stool specimen-DNA; SG_SIwai_INRD17_0415-Metagenome-Stool specimen-DNA	1e-10	t__253302	g__Parabacteroides	s__Parabacteroides__distasonis
3	~meta_variable|sg_project_id	8.66465	0.899294	5.6921e-22	6.90207	10.4272	Female - NT over ASD	VIGG_Unknown_BIRD19_0293-Metagenome-Stool specimen-DNA; SG_SIwai_INRD17_0415-16S sequencing-Stool specimen-DNA; SG_SIwai_INRD17_0415-Metagenome-Stool specimen-DNA	1e-10	t__241688	g__Prevotella	s__Prevotella__copri
3	~meta_variable|sg_project_id	10.8353	1.39637	8.51858e-15	8.09846	13.5721	Female - NT over ASD	CHFU_WZhou_BIRD19_0291-Metagenome-Stool specimen-DNA; SG_SIwai_INRD17_0415-16S sequencing-Stool specimen-DNA; SG_SIwai_INRD17_0415-Metagenome-Stool specimen-DNA	1e-10	t__112777	g__Streptococcus	s__PROV_t__112777
3	~meta_variable|sg_project_id	8.45115	0.831072	2.7279e-24	6.82227	10.08	Female - NT over ASD	CHFU_WZhou_BIRD19_0291-Metagenome-Stool specimen-DNA; SG_SIwai_INRD17_0415-16S sequencing-Stool specimen-DNA; SG_SIwai_INRD17_0415-Metagenome-Stool specimen-DNA	1e-10	t__130156	g__Streptococcus	s__PROV_t__130156
2	~1|meta_variable	12.8596	1.25307	1.03974e-24	10.4036	15.3156	Female - NT over ASD	VIGG_Unknown_BIRD19_0293-Metagenome-Stool specimen-DNA; SG_SIwai_INRD17_0415-Metagenome-Stool specimen-DNA	1e-10	t__229107	g__Flavonifractor	s__PROV_t__170513
3	~meta_variable|sg_project_id	7.36531	0.789778	1.1015e-20	5.81737	8.91324	Female - NT over ASD	VIGG_Unknown_BIRD19_0293-Metagenome-Stool specimen-DNA; SG_SIwai_INRD17_0415-16S sequencing-Stool specimen-DNA; SG_SIwai_INRD17_0415-Metagenome-Stool specimen-DNA	1e-10	t__171634	g__Streptococcus	s__PROV_t__171634
3	~meta_variable|sg_project_id	7.66413	0.840381	7.52437e-20	6.01701	9.31124	Female - NT over ASD	VIGG_Unknown_BIRD19_0293-Metagenome-Stool specimen-DNA; SG_SIwai_INRD17_0415-16S sequencing-Stool specimen-DNA; SG_SIwai_INRD17_0415-Metagenome-Stool specimen-DNA	1e-10	t__91202	g__Lawsonibacter	s__PROV_t__172009
4	~meta_variable|sg_project_id	7.65757	0.811633	3.91875e-21	6.06679	9.24834	Female - NT over ASD	CHFU_WZhou_BIRD19_0291-Metagenome-Stool specimen-DNA; VIGG_Unknown_BIRD19_0293-Metagenome-Stool specimen-DNA; SG_SIwai_INRD17_0415-16S sequencing-Stool specimen-DNA; SG_SIwai_INRD17_0415-Metagenome-Stool specimen-DNA	1e-10	t__172687	g__PROV_t__172687	s__PROV_t__172687
5	~meta_variable|sg_project_id	4.94268	0.000386629	0	4.94192	4.94344	Female - NT over ASD	CHFU_WZhou_BIRD19_0291-Metagenome-Stool specimen-DNA; VIGG_Unknown_BIRD19_0293-Metagenome-Stool specimen-DNA; SG_SIwai_INRD17_0415-16S sequencing-Stool specimen-DNA; SG_SIwai_INRD17_0415-16S PhyloChip-Stool specimen-DNA; SG_SIwai_INRD17_0415-Metagenome-Stool specimen-DNA	1e-10	t__185743	g__Veillonella	s__PROV_t__185743
4	~meta_variable|sg_project_id	7.47131	0.816525	5.68633e-20	5.87095	9.07167	Female - NT over ASD	CHFU_WZhou_BIRD19_0291-Metagenome-Stool specimen-DNA; VIGG_Unknown_BIRD19_0293-Metagenome-Stool specimen-DNA; SG_SIwai_INRD17_0415-16S sequencing-Stool specimen-DNA; SG_SIwai_INRD17_0415-Metagenome-Stool specimen-DNA	1e-10	t__187209	g__PROV_t__187209	s__PROV_t__187209
2	~meta_variable|sg_project_id	19.3846	1.87164	3.88912e-25	15.7163	23.053	Female - NT over ASD	SG_SIwai_INRD17_0415-16S sequencing-Stool specimen-DNA; SG_SIwai_INRD17_0415-Metagenome-Stool specimen-DNA	1e-10	t__193452	g__PROV_t__193452	s__PROV_t__193452
2	~1|meta_variable	12.878	1.28245	9.99162e-24	10.3645	15.3916	Female - NT over ASD	VIGG_Unknown_BIRD19_0293-Metagenome-Stool specimen-DNA; SG_SIwai_INRD17_0415-Metagenome-Stool specimen-DNA	1e-10	t__195668	g__PROV_t__195668	s__PROV_t__195668
3	~meta_variable|sg_project_id	7.5998	0.863001	1.29411e-18	5.90835	9.29125	Female - NT over ASD	CHFU_WZhou_BIRD19_0291-Metagenome-Stool specimen-DNA; SG_SIwai_INRD17_0415-16S sequencing-Stool specimen-DNA; SG_SIwai_INRD17_0415-Metagenome-Stool specimen-DNA	1e-10	t__197154	g__PROV_t__197154	s__PROV_t__197154
3	~1|meta_variable	14.9402	2.07864	6.6004e-13	10.8661	19.0142	Female - NT over ASD	CHFU_WZhou_BIRD19_0291-Metagenome-Stool specimen-DNA; VIGG_Unknown_BIRD19_0293-Metagenome-Stool specimen-DNA; SG_SIwai_INRD17_0415-Metagenome-Stool specimen-DNA	3.98489e-10	t__201502	g__Butyricimonas	s__PROV_t__201502
3	~meta_variable|sg_project_id	8.38823	0.946248	7.66924e-19	6.53362	10.2428	Female - NT over ASD	CHFU_WZhou_BIRD19_0291-Metagenome-Stool specimen-DNA; SG_SIwai_INRD17_0415-16S sequencing-Stool specimen-DNA; SG_SIwai_INRD17_0415-Metagenome-Stool specimen-DNA	1e-10	t__216683	g__PROV_t__216683	s__PROV_t__216683
3	~meta_variable|sg_project_id	9.12836	0.93533	1.67967e-22	7.29515	10.9616	Female - NT over ASD	VIGG_Unknown_BIRD19_0293-Metagenome-Stool specimen-DNA; SG_SIwai_INRD17_0415-16S sequencing-Stool specimen-DNA; SG_SIwai_INRD17_0415-Metagenome-Stool specimen-DNA	1e-10	t__217134	g__PROV_t__214536	s__PROV_t__217134
5	~meta_variable|sg_project_id	-0.551481	0.144911	0.000141434	-0.835501	-0.26746	Female - NT over ASD	CHFU_WZhou_BIRD19_0291-Metagenome-Stool specimen-DNA; VIGG_Unknown_BIRD19_0293-Metagenome-Stool specimen-DNA; SG_SIwai_INRD17_0415-16S sequencing-Stool specimen-DNA; SG_SIwai_INRD17_0415-16S PhyloChip-Stool specimen-DNA; SG_SIwai_INRD17_0415-Metagenome-Stool specimen-DNA	0.0429842	t__219178	g__PROV_t__219178	s__PROV_t__219178
5	~meta_variable|sg_project_id	0.884483	0.00015718	0	0.884175	0.884791	Female - NT over ASD	CHFU_WZhou_BIRD19_0291-Metagenome-Stool specimen-DNA; VIGG_Unknown_BIRD19_0293-Metagenome-Stool specimen-DNA; SG_SIwai_INRD17_0415-16S sequencing-Stool specimen-DNA; SG_SIwai_INRD17_0415-16S PhyloChip-Stool specimen-DNA; SG_SIwai_INRD17_0415-Metagenome-Stool specimen-DNA	1e-10	t__220541	g__Blautia_A	s__PROV_t__220541
2	~1|meta_variable	15.4513	1.37046	1.75351e-29	12.7652	18.1373	Female - NT over ASD	CHFU_WZhou_BIRD19_0291-Metagenome-Stool specimen-DNA; SG_SIwai_INRD17_0415-Metagenome-Stool specimen-DNA	1e-10	t__231226	g__Blautia	s__PROV_t__231226
4	~meta_variable|sg_project_id	5.95212	0.893267	2.67718e-11	4.20135	7.70289	Female - NT over ASD	CHFU_WZhou_BIRD19_0291-Metagenome-Stool specimen-DNA; VIGG_Unknown_BIRD19_0293-Metagenome-Stool specimen-DNA; SG_SIwai_INRD17_0415-16S sequencing-Stool specimen-DNA; SG_SIwai_INRD17_0415-Metagenome-Stool specimen-DNA	1.50965e-08	t__236984	g__Veillonella	s__PROV_t__236984
4	~meta_variable|sg_project_id	5.45717	0.000793096	0	5.45562	5.45873	Female - NT over ASD	VIGG_Unknown_BIRD19_0293-Metagenome-Stool specimen-DNA; SG_SIwai_INRD17_0415-16S sequencing-Stool specimen-DNA; SG_SIwai_INRD17_0415-16S PhyloChip-Stool specimen-DNA; SG_SIwai_INRD17_0415-Metagenome-Stool specimen-DNA	1e-10	t__239171	g__Blautia_A	s__PROV_t__239171
3	~meta_variable|sg_project_id	6.70135	0.951968	1.92962e-12	4.83553	8.56718	Female - NT over ASD	CHFU_WZhou_BIRD19_0291-Metagenome-Stool specimen-DNA; SG_SIwai_INRD17_0415-16S sequencing-Stool specimen-DNA; SG_SIwai_INRD17_0415-Metagenome-Stool specimen-DNA	1.14802e-09	t__241267	g__Clostridium_Q	s__PROV_t__241267
4	~meta_variable|sg_project_id	5.22424	0.990806	1.34418e-07	3.2823	7.16619	Female - NT over ASD	CHFU_WZhou_BIRD19_0291-Metagenome-Stool specimen-DNA; VIGG_Unknown_BIRD19_0293-Metagenome-Stool specimen-DNA; SG_SIwai_INRD17_0415-16S sequencing-Stool specimen-DNA; SG_SIwai_INRD17_0415-Metagenome-Stool specimen-DNA	4.86353e-05	t__251338	g__Anaerotignum	s__PROV_t__251338
4	~meta_variable|sg_project_id	-1.00205	0.187423	8.96734e-08	-1.3694	-0.634713	Female - NT over ASD	CHFU_WZhou_BIRD19_0291-Metagenome-Stool specimen-DNA; SG_SIwai_INRD17_0415-16S sequencing-Stool specimen-DNA; SG_SIwai_INRD17_0415-16S PhyloChip-Stool specimen-DNA; SG_SIwai_INRD17_0415-Metagenome-Stool specimen-DNA	3.26976e-05	t__260723	g__PROV_t__260723	s__PROV_t__260723
5	~meta_variable|sg_project_id	1.06083	7.66466e-05	0	1.06068	1.06098	Female - NT over ASD	CHFU_WZhou_BIRD19_0291-Metagenome-Stool specimen-DNA; VIGG_Unknown_BIRD19_0293-Metagenome-Stool specimen-DNA; SG_SIwai_INRD17_0415-16S sequencing-Stool specimen-DNA; SG_SIwai_INRD17_0415-16S PhyloChip-Stool specimen-DNA; SG_SIwai_INRD17_0415-Metagenome-Stool specimen-DNA	1e-10	t__265542	g__Ruminococcus_E	s__PROV_t__265542
3	~1|meta_variable	-4.68655	0.836313	2.09669e-08	-6.32569	-3.04741	Female - NT over ASD	CHFU_WZhou_BIRD19_0291-Metagenome-Stool specimen-DNA; VIGG_Unknown_BIRD19_0293-Metagenome-Stool specimen-DNA; SG_SIwai_INRD17_0415-Metagenome-Stool specimen-DNA	8.25342e-06	t__262262	g__Roseburia	s__Roseburia__inulinivorans
5	~meta_variable|sg_project_id	0.866723	0.000124197	0	0.866479	0.866966	Female - NT over ASD	CHFU_WZhou_BIRD19_0291-Metagenome-Stool specimen-DNA; VIGG_Unknown_BIRD19_0293-Metagenome-Stool specimen-DNA; SG_SIwai_INRD17_0415-16S sequencing-Stool specimen-DNA; SG_SIwai_INRD17_0415-16S PhyloChip-Stool specimen-DNA; SG_SIwai_INRD17_0415-Metagenome-Stool specimen-DNA	1e-10	t__185746	g__Ruthenibacterium	s__Ruthenibacterium__lactatiformans
3	~meta_variable|sg_project_id	7.14778	0.814436	1.68855e-18	5.55152	8.74405	Female - NT over ASD	CHFU_WZhou_BIRD19_0291-Metagenome-Stool specimen-DNA; SG_SIwai_INRD17_0415-16S sequencing-Stool specimen-DNA; SG_SIwai_INRD17_0415-Metagenome-Stool specimen-DNA	1e-10	t__193768	g__Streptococcus	s__Streptococcus__salivarius
3	~meta_variable|sg_project_id	7.21783	0.994217	3.87639e-13	5.2692	9.16646	Female - NT over ASD	CHFU_WZhou_BIRD19_0291-Metagenome-Stool specimen-DNA; SG_SIwai_INRD17_0415-16S sequencing-Stool specimen-DNA; SG_SIwai_INRD17_0415-Metagenome-Stool specimen-DNA	2.35849e-10	t__122374	g__Streptococcus	s__Streptococcus__salivarius
5	~meta_variable|sg_project_id	-0.57158	0.000142372	0	-0.571859	-0.571301	Female - NT over ASD	CHFU_WZhou_BIRD19_0291-Metagenome-Stool specimen-DNA; VIGG_Unknown_BIRD19_0293-Metagenome-Stool specimen-DNA; SG_SIwai_INRD17_0415-16S sequencing-Stool specimen-DNA; SG_SIwai_INRD17_0415-16S PhyloChip-Stool specimen-DNA; SG_SIwai_INRD17_0415-Metagenome-Stool specimen-DNA	1e-10	t__260604	g__Veillonella	s__Veillonella__parvula_A
4	~meta_variable|sg_project_id	5.72454	0.902848	2.28972e-10	3.95499	7.49409	Female - NT over ASD	CHFU_WZhou_BIRD19_0291-Metagenome-Stool specimen-DNA; VIGG_Unknown_BIRD19_0293-Metagenome-Stool specimen-DNA; SG_SIwai_INRD17_0415-16S sequencing-Stool specimen-DNA; SG_SIwai_INRD17_0415-Metagenome-Stool specimen-DNA	1.25649e-07	t__209933	g__Veillonella	s__Veillonella__tobetsuensis
8	~meta_variable|sg_project_id	-0.749232	0.00112296	0	-0.751433	-0.747031	Male - NT over ASD	ASU_RKrajmalnikBrown_BIRD18_0294-16S sequencing-Stool specimen-DNA; ASU_RKrajmalnikBrown_BIRD17_0287-16S sequencing-Stool specimen-DNA; CHFU_WZhou_BIRD19_0291-Metagenome-Stool specimen-DNA; IISERB_VSharma_BIRD18_0292-16S sequencing-Stool specimen-DNA; VIGG_Unknown_BIRD19_0293-Metagenome-Stool specimen-DNA; SG_SIwai_INRD17_0415-16S sequencing-Stool specimen-DNA; SG_SIwai_INRD17_0415-16S PhyloChip-…	1e-10	t__264664	g__Bacteroides	s__Bacteroides__nordii
4	~meta_variable|sg_project_id	-2.18035	0.569414	0.000128609	-3.29638	-1.06432	Male - NT over ASD	ASU_RKrajmalnikBrown_BIRD17_0287-16S sequencing-Stool specimen-DNA; CHFU_WZhou_BIRD19_0291-Metagenome-Stool specimen-DNA; SG_SIwai_INRD17_0415-16S sequencing-Stool specimen-DNA; SG_SIwai_INRD17_0415-Metagenome-Stool specimen-DNA	0.0391877	t__251857	g__Bacteroides	s__Bacteroides__thetaiotaomicron
6	~meta_variable|sg_project_id	-3.49387	0.889706	8.60134e-05	-5.23766	-1.75008	Male - NT over ASD	ASU_RKrajmalnikBrown_BIRD18_0294-16S sequencing-Stool specimen-DNA; ASU_RKrajmalnikBrown_BIRD17_0287-16S sequencing-Stool specimen-DNA; CHFU_WZhou_BIRD19_0291-Metagenome-Stool specimen-DNA; VIGG_Unknown_BIRD19_0293-Metagenome-Stool specimen-DNA; SG_SIwai_INRD17_0415-16S sequencing-Stool specimen-DNA; SG_SIwai_INRD17_0415-Metagenome-Stool specimen-DNA	0.0265443	t__110906	g__Bacteroides	s__Bacteroides__uniformis
2	~1|meta_variable	7.67843	1.41687	5.9831e-08	4.90142	10.4554	Male - NT over ASD	CHFU_WZhou_BIRD19_0291-Metagenome-Stool specimen-DNA; VIGG_Unknown_BIRD19_0293-Metagenome-Stool specimen-DNA	2.19182e-05	t__215238	g__Bacteroides_A	s__Bacteroides_A__plebeius
5	~meta_variable|sg_project_id	-2.51731	0.000234959	0	-2.51777	-2.51685	Male - NT over ASD	ASU_RKrajmalnikBrown_BIRD17_0287-16S sequencing-Stool specimen-DNA; CHFU_WZhou_BIRD19_0291-Metagenome-Stool specimen-DNA; SG_SIwai_INRD17_0415-16S sequencing-Stool specimen-DNA; SG_SIwai_INRD17_0415-16S PhyloChip-Stool specimen-DNA; SG_SIwai_INRD17_0415-Metagenome-Stool specimen-DNA	1e-10	t__182301	g__Bacteroides_B	s__Bacteroides_B__dorei
7	~meta_variable|sg_project_id	-1.46409	0.000152707	0	-1.46438	-1.46379	Male - NT over ASD	ASU_RKrajmalnikBrown_BIRD13_0286-16S sequencing-Stool specimen-DNA; ASU_RKrajmalnikBrown_BIRD18_0294-16S sequencing-Stool specimen-DNA; ASU_RKrajmalnikBrown_BIRD17_0287-16S sequencing-Stool specimen-DNA; CHFU_WZhou_BIRD19_0291-Metagenome-Stool specimen-DNA; SG_SIwai_INRD17_0415-16S sequencing-Stool specimen-DNA; SG_SIwai_INRD17_0415-16S PhyloChip-Stool specimen-DNA; SG_SIwai_INRD17_0415-Metagenom…	1e-10	t__172936	g__Bacteroides_B	s__Bacteroides_B__massiliensis
8	~meta_variable|sg_project_id	0.439262	0.000552742	0	0.438179	0.440345	Male - NT over ASD	ASU_RKrajmalnikBrown_BIRD13_0286-16S sequencing-Stool specimen-DNA; ASU_RKrajmalnikBrown_BIRD18_0294-16S sequencing-Stool specimen-DNA; CHFU_WZhou_BIRD19_0291-Metagenome-Stool specimen-DNA; IISERB_VSharma_BIRD18_0292-16S sequencing-Stool specimen-DNA; VIGG_Unknown_BIRD19_0293-Metagenome-Stool specimen-DNA; SG_SIwai_INRD17_0415-16S sequencing-Stool specimen-DNA; SG_SIwai_INRD17_0415-16S PhyloChip-…	1e-10	t__21316	g__Barnesiella	s__Barnesiella__intestinihominis
8	~meta_variable|sg_project_id	-0.513851	0.128571	6.42513e-05	-0.765846	-0.261856	Male - NT over ASD	ASU_RKrajmalnikBrown_BIRD13_0286-16S sequencing-Stool specimen-DNA; ASU_RKrajmalnikBrown_BIRD18_0294-16S sequencing-Stool specimen-DNA; ASU_RKrajmalnikBrown_BIRD17_0287-16S sequencing-Stool specimen-DNA; CHFU_WZhou_BIRD19_0291-Metagenome-Stool specimen-DNA; VIGG_Unknown_BIRD19_0293-Metagenome-Stool specimen-DNA; SG_SIwai_INRD17_0415-16S sequencing-Stool specimen-DNA; SG_SIwai_INRD17_0415-16S Phyl…	0.0201635	t__250147	g__Erysipelatoclostridium	s__Erysipelatoclostridium__ramosum
2	~meta_variable|sg_project_id	11.306	2.40217	2.51906e-06	6.59783	16.0142	Male - NT over ASD	ASU_RKrajmalnikBrown_BIRD17_0287-16S sequencing-Stool specimen-DNA; CHFU_WZhou_BIRD19_0291-Metagenome-Stool specimen-DNA	0.000888537	t__234765	g__Parabacteroides	s__Parabacteroides__distasonis
5	~meta_variable|sg_project_id	-1.60144	7.07547e-05	0	-1.60158	-1.6013	Male - NT over ASD	ASU_RKrajmalnikBrown_BIRD17_0287-16S sequencing-Stool specimen-DNA; VIGG_Unknown_BIRD19_0293-Metagenome-Stool specimen-DNA; SG_SIwai_INRD17_0415-16S sequencing-Stool specimen-DNA; SG_SIwai_INRD17_0415-16S PhyloChip-Stool specimen-DNA; SG_SIwai_INRD17_0415-Metagenome-Stool specimen-DNA	1e-10	t__182732	g__PROV_t__182732	s__PROV_t__182732
9	~meta_variable|sg_project_id	0.593287	4.82304e-05	0	0.593193	0.593382	Male - NT over ASD	ASU_RKrajmalnikBrown_BIRD13_0286-16S sequencing-Stool specimen-DNA; ASU_RKrajmalnikBrown_BIRD18_0294-16S sequencing-Stool specimen-DNA; ASU_RKrajmalnikBrown_BIRD17_0287-16S sequencing-Stool specimen-DNA; CHFU_WZhou_BIRD19_0291-Metagenome-Stool specimen-DNA; IISERB_VSharma_BIRD18_0292-16S sequencing-Stool specimen-DNA; VIGG_Unknown_BIRD19_0293-Metagenome-Stool specimen-DNA; SG_SIwai_INRD17_0415-16…	1e-10	t__77085	g__Ruminiclostridium_E	s__Ruminiclostridium_E__siraeum
